# Supplementary material for: Preliminary insights into the genetics of bank vole tolerance to Puumala hantavirus in Sweden
Source: Ecol Evol. 2018 Oct 26;8(22):11273–92. doi: 10.1002/ece3.4603 (PMC6262921; doi:10.1002/ece3.4603)
Supplement: Supplementary file 2 [file ECE3-8-11273-s002.xlsx]

## Sheet: Table S3
Table S4. Outlier SNPs identified using at least one of the three methods implemented to detect signatures of selection
SELESTIM (KLD), BAYPASS(XtX) and BAYPASS with environmental variables (respectively eBP1 and eBP2 when associations were found with PC1 or PC2).
Only SNPS that belonged to contigs that aligned to the mouse genome are indicated. Gene name and description were obtained in Ensembl.
Contig	Gene ID	Gene abbreviation and synonyms	Gene name and description	Gene type	Method of outlier detection
C100162	ENSMUSG00000027160	Ccdc34	coiled-coil domain containing 34	protein_coding	eBP1,XtX,KLD
C101147	ENSMUSG00000016918	Sulf1	sulfatase 1	protein_coding	eBP1
C103592	ENSMUSG00000048832	Vps37c	vacuolar protein sorting 37C	protein_coding	eBP2
C104095	ENSMUSG00000052430	Bmpr1b	bone morphogenetic protein receptor,C type 1B	protein_coding	eBP1
C105277	ENSMUSG00000043289	Mei4	meiotic double-stranded break formation protein 4	protein_coding	eBP1
C10639	ENSMUSG00000097017	Gm26707	predicted gene,C 26707	lincRNA	eBP1
C106542	ENSMUSG00000097640	Gm20033	predicted gene,C 20033	processed_transcript	KLD
C10961	ENSMUSG00000031309	Rps6ka3	ribosomal protein S6 kinase polypeptide 3	protein_coding	eBP1
C114068	ENSMUSG00000001995	Sipa1l2	signal-induced proliferation-associated 1 like 2	protein_coding	eBP2
C120185	ENSMUSG00000024206	Rfx2	regulatory factor X,C 2 (influences HLA class II expression)	protein_coding	eBP2
C121842	ENSMUSG00000036278	Macrod1	MACRO domain containing 1	protein_coding	eBP1
C125680	ENSMUSG00000033053	1700028P14Rik	RIKEN cDNA 1700028P14 gene	protein_coding	eBP1
C12723	ENSMUSG00000027774	Gfm1	G elongation factor,C mitochondrial 1	protein_coding	eBP1
C132789	ENSMUSG00000053158	Fes	feline sarcoma oncogene	protein_coding	KLD
C134235	ENSMUSG00000026395	Ptprc	protein tyrosine phosphatase,C receptor type,C C	protein_coding	KLD
C13591	ENSMUSG00000039191	Rbpj	recombination signal binding protein for immunoglobulin kappa J region	protein_coding	eBP1
C138646	ENSMUSG00000039579	Grin3a	glutamate receptor ionotropic,C NMDA3A	protein_coding	eBP2
C139788	ENSMUSG00000030450	Oca2	oculocutaneous albinism II	protein_coding	eBP1
C143793	ENSMUSG00000001424	Snd1	staphylococcal nuclease and tudor domain containing 1	protein_coding	eBP1, KLD
C145014	ENSMUSG00000020092	Pald1	phosphatase domain containing,C paladin 1	protein_coding	eBP2
C147558	ENSMUSG00000020516	Rps6kb1	ribosomal protein S6 kinase,C polypeptide 1	protein_coding	eBP1
C15052	ENSMUSG00000032259	Drd2	dopamine receptor D2	protein_coding	eBP1
C152987	ENSMUSG00000061751	Kalrn	kalirin,C RhoGEF kinase	protein_coding	eBP1
C153946	ENSMUSG00000099041	Gm28035	predicted gene,C 28035	protein_coding	eBP1
C157823	ENSMUSG00000043289	Mei4	meiotic double-stranded break formation protein 4	protein_coding	eBP1
C161795	ENSMUSG00000039191	Rbpj	recombination signal binding protein for immunoglobulin kappa J region	protein_coding	eBP1
C163269	ENSMUSG00000044949	Ubtd2	ubiquitin domain containing 2	protein_coding	eBP2
C164728	ENSMUSG00000055403	4933427D06Rik	RIKEN cDNA 4933427D06 gene	lincRNA	eBP1
C167430	ENSMUSG00000111186	AC162176.1	ndef	TEC	eBP1
C168742	ENSMUSG00000031075	Ano1	anoctamin 1,C calcium activated chloride channel	protein_coding	eBP1, KLD
C16943	ENSMUSG00000021898	Asb14	ankyrin repeat and SOCS box-containing 14	protein_coding	eBP2
C170555	ENSMUSG00000031749	St3gal2	ST3 beta-galactoside alpha-2,C3-sialyltransferase 2	protein_coding	eBP1
C175913	ENSMUSG00000025220	Mgea5	meningioma expressed antigen 5 (hyaluronidase)	protein_coding	eBP1
C189082	ENSMUSG00000036155	Mgat5	mannoside acetylglucosaminyltransferase 5	protein_coding	eBP2
C193693	ENSMUSG00000038600	Atp6v0a4	ATPase,C H+ transporting,C lysosomal V0 subunit A4	protein_coding	eBP1
C197326	ENSMUSG00000029015	Slc26a5	solute carrier family 26,C member 5	protein_coding	eBP1
C20059	ENSMUSG00000039313	AF529169	cDNA sequence AF529169	protein_coding	eBP1
C203945	ENSMUSG00000055670	Zzef1	zinc finger,C ZZ-type with EF hand domain 1	protein_coding	XtX, KLD
C204215	ENSMUSG00000070719	Pla2g4d	phospholipase A2,C group IVD	protein_coding	eBP1
C204541	ENSMUSG00000024220	Zfp523	zinc finger protein 523	protein_coding	eBP1
C209068	ENSMUSG00000031672	Got2	glutamatic-oxaloacetic transaminase 2,C mitochondrial	protein_coding	eBP1
C209453	ENSMUSG00000032985	5730522E02Rik	RIKEN cDNA 5730522E02 gene	protein_coding	eBP1
C210024	ENSMUSG00000031790	Mmp15	matrix metallopeptidase 15	protein_coding	KLD
C217696	ENSMUSG00000039304	Tnfsf10	tumor necrosis factor (ligand) superfamily,C member 10	protein_coding	eBP1
C220188	ENSMUSG00000029673	Auts2	autism susceptibility candidate 2	protein_coding	eBP1
C22169	ENSMUSG00000074628	Tldc2	TBC/LysM associated domain containing 2	protein_coding	eBP1
C225538	ENSMUSG00000061576	Dpp6	dipeptidylpeptidase 6	protein_coding	eBP2
C233014	ENSMUSG00000056755	Grm7	glutamate receptor,C metabotropic 7	protein_coding	eBP1
C235550	ENSMUSG00000027750	Postn	periostin,C osteoblast specific factor	protein_coding	eBP1
C236008	ENSMUSG00000052302	Tbc1d30	TBC1 domain family,C member 30	protein_coding	eBP1
C236916	ENSMUSG00000090370	Gm21989	predicted gene 21989	processed_transcript	eBP1
C239725	ENSMUSG00000037989	Wnk2	WNK lysine deficient protein kinase 2	protein_coding	eBP1
C23976	ENSMUSG00000035642	Aamdc	adipogenesis associated Mth938 domain containing	protein_coding	eBP1
C240495	ENSMUSG00000063564	Col23a1	collagen,C type XXIII,C alpha 1	protein_coding	KLD
C248728	ENSMUSG00000041272	Tox	thymocyte selection-associated high mobility group box	protein_coding	eBP1
C251936	ENSMUSG00000033768	Nrxn2	neurexin II	protein_coding	KLD
C25458	ENSMUSG00000061576	Dpp6	dipeptidylpeptidase 6	protein_coding	eBP1
C255238	ENSMUSG00000009772	Nuak2	NUAK family,C SNF1-like kinase,C 2	protein_coding	eBP1
C261693	ENSMUSG00000006019	Dhx34	DEAH (Asp-Glu-Ala-His) box polypeptide 34	protein_coding	KLD
C262176	ENSMUSG00000039109	F13a1	coagulation factor XIII,C A1 subunit	protein_coding	eBP1
C264313	ENSMUSG00000030287	Itpr2	inositol 1,C4,C5-triphosphate receptor 2	protein_coding	eBP2
C264492	ENSMUSG00000024056	Ndc80	NDC80 kinetochore complex component	protein_coding	XtX, KLD
C269163	ENSMUSG00000060988	Galnt13	polypeptide N-acetylgalactosaminyltransferase 13	protein_coding	eBP2
C275701	ENSMUSG00000015133	Lrrk1	leucine-rich repeat kinase 1	protein_coding	eBP1, KLD
C276731	ENSMUSG00000051910	Sox6	SRY (sex determining region Y)-box 6	protein_coding	KLD
C284885	ENSMUSG00000025089	Gfra1	glial cell line derived neurotrophic factor family receptor alpha 1	protein_coding	KLD
C286518	ENSMUSG00000092329	Gm20388	predicted gene 20388	protein_coding	eBP1
C289897	ENSMUSG00000059974	Ntm	neurotrimin	protein_coding	eBP1
C290668	ENSMUSG00000024913	Lrp5	low density lipoprotein receptor-related protein 5	protein_coding	eBP1,KLD
C30857	ENSMUSG00000005553	Atp4a	ATPase,C H+/K+ exchanging,C gastric,C alpha polypeptide	protein_coding	eBP1
C324045	ENSMUSG00000027854	Sike1	suppressor of IKBKE 1	protein_coding	eBP1
C33624	ENSMUSG00000037492	Zmat4	zinc finger,C matrin type 4	protein_coding	eBP1
C37197	ENSMUSG00000047454	Gphn	gephyrin	protein_coding	eBP1
C39502	ENSMUSG00000025949	Pikfyve	phosphoinositide kinase,C FYVE type zinc finger containing	protein_coding	eBP1
C40587	ENSMUSG00000046213	Cym	chymosin	protein_coding	eBP2,eBP1
C41693	ENSMUSG00000024965	Fermt3	fermitin family member 3	protein_coding	eBP1
C42550	ENSMUSG00000070738	Dgkd	diacylglycerol kinase,C delta	protein_coding	eBP1
C43436	ENSMUSG00000030513	Pcsk6	proprotein convertase subtilisin/kexin type 6	protein_coding	eBP1
C49603	ENSMUSG00000029038	Ssu72	Ssu72 RNA polymerase II CTD phosphatase homolog (yeast)	protein_coding	eBP1
C51100	ENSMUSG00000039488	Cntn5	contactin 5	protein_coding	KLD, eBP1
C51878	ENSMUSG00000100851	Gm28928	predicted gene 28928	lincRNA	eBP2
C5306	ENSMUSG00000031728	Zfp821	zinc finger protein 821	protein_coding	KLD
C55248	ENSMUSG00000038670	Mybpc2	myosin binding protein C,C fast-type	protein_coding	eBP1
C59297	ENSMUSG00000033633	Clec18a	C-type lectin domain family 18,C member A	protein_coding	eBP1
C61852	ENSMUSG00000035027	Map2k2	mitogen-activated protein kinase kinase 2	protein_coding	eBP1
C6399	ENSMUSG00000026141	Col19a1	collagen,C type XIX,C alpha 1	protein_coding	eBP2
C65031	ENSMUSG00000040254	Sema3d	sema domain,C immunoglobulin domain (Ig),C short basic domain,C secreted,C (semaphorin) 3D	protein_coding	eBP1
C66830	ENSMUSG00000044519	Zfp488	zinc finger protein 488	protein_coding	eBP1
C68325	ENSMUSG00000029359	Tesc	tescalcin	protein_coding	eBP1
C70169	ENSMUSG00000021991	Cacna2d3	calcium channel,C voltage-dependent,C alpha2/delta subunit 3	protein_coding	eBP1
C71057	ENSMUSG00000091583	Gm17033	predicted gene 17033	lincRNA	eBP1
C71650	ENSMUSG00000098313	Nr1h2-ps	nuclear receptor subfamily 1,C group H,C member 2,C pseudogene	pseudogene	eBP1
C74733	ENSMUSG00000036810	Cnep1r1	CTD nuclear envelope phosphatase 1 regulatory subunit 1	protein_coding	eBP1,KLD
C76715	ENSMUSG00000031022	BC051019	cDNA sequence BC051019	protein_coding	KLD
C77628	ENSMUSG00000034762	Glis1	GLIS family zinc finger 1	protein_coding	eBP1
C78794	ENSMUSG00000034218	Atm	ataxia telangiectasia mutated	protein_coding	eBP1
C79418	ENSMUSG00000073530	Pappa2	pappalysin 2	protein_coding	KLD,eBP1
C84915	ENSMUSG00000000791	Il12rb1	interleukin 12 receptor,C beta 1	protein_coding	eBP1
C90068	ENSMUSG00000037007	Zfp113	zinc finger protein 113	protein_coding	eBP2
C9106	ENSMUSG00000026141	Col19a1	collagen,C type XIX,C alpha 1	protein_coding	eBP1
C91825	ENSMUSG00000085976	Gm13816	predicted gene 13816	lincRNA	eBP1
C94169	ENSMUSG00000032220	Myo1e	myosin IE	protein_coding	KLD
C96304	ENSMUSG00000016024	Lbp	lipopolysaccharide binding protein	protein_coding	eBP1
C96870	ENSMUSG00000049928	Glp2r	glucagon-like peptide 2 receptor	protein_coding	eBP1
C96906	ENSMUSG00000022064	Pibf1	progesterone immunomodulatory binding factor 1	protein_coding	eBP1
C9983	ENSMUSG00000053617	Sh3pxd2a	SH3 and PX domains 2A	protein_coding	eBP1
C99989	ENSMUSG00000020086	H2afy2	H2A histone family,C member Y2	protein_coding	eBP1
Tlr7	ENSMUSG00000044583	Tlr7	toll-like receptor 7	protein_coding	eBP1
