# Supplementary material for: Preliminary insights into the genetics of bank vole tolerance to Puumala hantavirus in Sweden
Source: Ecol Evol. 2018 Oct 26;8(22):11273–92. doi: 10.1002/ece3.4603 (PMC6262921; doi:10.1002/ece3.4603)
Supplement: Supplementary file 3 [file ECE3-8-11273-s003.xlsx]

## Sheet: Locality-Name
Table S5. SNP dataset used to perform all population genetics analyses. The locality names, SNP names are provided. YY refers to the number of allele 'i' and NN to the coverage.
Enänger
Gnarp
Härnösand
Hörnefors
Njurunda
Gimo/Tierp

## Sheet: SNP-Name
Table S5. SNP dataset used to perform all population genetics analyses. The locality names, SNP names are provided. YY refers to the number of allele 'i' and NN to the coverage.
Mx2_14_162
TLR4_667
TLR4_776
TLR4_1146
TLR4_1662
TLR4_1687
TLR7_2593
TNFp_296
C100006_r1r2_204
C100009_r1r2_285
C100009_r1r2_325
C100015_r1r2_330
C100015_r1r2_333
C100018_r1r2_264
C100029_r1r2_129
C100029_r1r2_133
C100029_r1r2_149
C100029_r1r2_363
C100029_r1r2_364
C100029_r1r2_383
C10002_r1r2_209
C100031_r1r2_228
C100048_r1r2_187
C100048_r1r2_237
C100062_r1r2_255
C100072_r1r2_254
C100072_r1r2_266
C100072_r1r2_269
C100075_r1r2_364
C100099_r1r2_258
C100099_r1r2_260
C100099_r1r2_261
C100099_r1r2_262
C100099_r1r2_263
C100099_r1r2_264
C100100_r1r2_270
C100100_r1r2_299
C100100_r1r2_315
C100101_r1r2_277
C100103_r1r2_192
C100109_r1r2_194
C100109_r1r2_333
C100109_r1r2_335
C100109_r1r2_341
C100110_r1r2_351
C100110_r1r2_362
C100112_r1r2_255
C100112_r1r2_306
C100112_r1r2_310
C100112_r1r2_319
C100112_r1r2_350
C10011_r1r2_381
C100121_r1r2_226
C100125_r1r2_289
C100126_r1r2_175
C100126_r1r2_186
C100126_r1r2_326
C100129_r1r2_196
C100129_r1r2_293
C100129_r1r2_309
C100129_r1r2_315
C100129_r1r2_324
C100134_r1r2_190
C100155_r1r2_329
C100157_r1r2_309
C100159_r1r2_211
C100159_r1r2_261
C100162_r1r2_223
C100162_r1r2_287
C100162_r1r2_298
C100167_r1r2_223
C100167_r1r2_348
C100167_r1r2_352
C10016_r1r2_329
C100179_r1r2_188
C100184_r1r2_343
C100188_r1r2_179
C100188_r1r2_220
C100188_r1r2_271
C100188_r1r2_300
C100191_r1r2_78
C100191_r1r2_82
C100194_r1r2_287
C100194_r1r2_297
C100199_r1r2_305
C100199_r1r2_321
C100199_r1r2_322
C100203_r1r2_208
C100203_r1r2_220
C100203_r1r2_237
C100203_r1r2_256
C100209_r1r2_315
C100210_r1r2_306
C100223_r1r2_176
C100223_r1r2_184
C100223_r1r2_185
C100223_r1r2_186
C100223_r1r2_192
C100223_r1r2_323
C100224_r1r2_197
C100224_r1r2_198
C100225_r1r2_372
C10024_r1r2_332
C100254_r1r2_164
C100254_r1r2_330
C100254_r1r2_337
C10025_r1r2_189
C100260_r1r2_191
C100268_r1r2_94
C100278_r1r2_301
C100278_r1r2_309
C100278_r1r2_324
C100287_r1r2_288
C100287_r1r2_298
C100293_r1r2_311
C100293_r1r2_318
C100293_r1r2_320
C100294_r1r2_266
C100294_r1r2_325
C100294_r1r2_357
C100299_r1r2_157
C100299_r1r2_252
C100299_r1r2_263
C100303_r1r2_279
C100303_r1r2_290
C100303_r1r2_318
C100303_r1r2_321
C100303_r1r2_322
C100303_r1r2_324
C100303_r1r2_352
C100328_r1r2_325
C100336_r1r2_319
C10034_r1r2_382
C10035_r1r2_29
C100368_r1r2_287
C10036_r1r2_253
C10036_r1r2_258
C10036_r1r2_275
C10036_r1r2_297
C100371_r1r2_297
C100371_r1r2_308
C100373_r1r2_264
C100373_r1r2_267
C100373_r1r2_284
C100373_r1r2_305
C100394_r1r2_262
C10039_r1r2_301
C10039_r1r2_318
C10039_r1r2_376
C100407_r1r2_168
C100407_r1r2_367
C100408_r1r2_241
C100408_r1r2_262
C10040_r1r2_190
C10040_r1r2_235
C10040_r1r2_246
C100417_r1r2_183
C100417_r1r2_184
C100417_r1r2_299
C100423_r1r2_295
C100424_r1r2_65
C100424_r1r2_66
C100424_r1r2_69
C100424_r1r2_83
C100424_r1r2_94
C100436_r1r2_314
C100436_r1r2_337
C100436_r1r2_340
C10043_r1r2_260
C100447_r1r2_201
C100447_r1r2_302
C100452_r1r2_215
C100452_r1r2_245
C100452_r1r2_262
C100452_r1r2_263
C100452_r1r2_348
C100454_r1r2_310
C100454_r1r2_316
C100454_r1r2_332
C100459_r1r2_220
C100459_r1r2_312
C100459_r1r2_322
C100459_r1r2_329
C100459_r1r2_331
C100459_r1r2_334
C100460_r1r2_181
C100461_r1r2_180
C100461_r1r2_221
C100478_r1r2_202
C100478_r1r2_269
C10047_r1r2_10
C10047_r1r2_73
C100481_r1r2_200
C100484_r1r2_193
C100488_r1r2_257
C100488_r1r2_352
C100496_r1r2_27
C100496_r1r2_33
C1004_r1r2_216
C100508_r1r2_238
C100508_r1r2_282
C100508_r1r2_336
C100514_r1r2_330
C10051_r1r2_94
C10051_r1r2_238
C10051_r1r2_262
C10051_r1r2_285
C100523_r1r2_295
C100535_r1r2_185
C100535_r1r2_191
C100535_r1r2_325
C100554_r1r2_239
C100575_r1r2_218
C100575_r1r2_225
C100575_r1r2_226
C100575_r1r2_287
C100578_r1r2_234
C100578_r1r2_242
C100578_r1r2_249
C100580_r1r2_154
C100580_r1r2_164
C100580_r1r2_341
C100580_r1r2_362
C100580_r1r2_365
C100580_r1r2_372
C100588_r1r2_285
C100593_r1r2_274
C100603_r1r2_311
C100606_r1r2_223
C100606_r1r2_387
C100608_r1r2_162
C100612_r1r2_274
C100612_r1r2_276
C100612_r1r2_329
C10061_r1r2_330
C10061_r1r2_337
C10061_r1r2_344
C100623_r1r2_176
C100623_r1r2_195
C100624_r1r2_48
C100624_r1r2_52
C100624_r1r2_60
C100625_r1r2_94
C100625_r1r2_131
C100625_r1r2_310
C100625_r1r2_311
C100625_r1r2_312
C100625_r1r2_313
C100625_r1r2_314
C100625_r1r2_315
C100625_r1r2_316
C100627_r1r2_301
C100629_r1r2_363
C100632_r1r2_202
C100632_r1r2_365
C100632_r1r2_376
C100650_r1r2_358
C100650_r1r2_368
C100650_r1r2_369
C100653_r1r2_187
C100653_r1r2_327
C100653_r1r2_329
C100653_r1r2_362
C100658_r1r2_291
C10065_r1r2_315
C100660_r1r2_296
C100669_r1r2_331
C100669_r1r2_379
C100670_r1r2_322
C100678_r1r2_225
C100678_r1r2_286
C100678_r1r2_287
C10067_r1r2_349
C10067_r1r2_356
C100688_r1r2_319
C100688_r1r2_351
C100696_r1r2_183
C100697_r1r2_307
C100697_r1r2_309
C100697_r1r2_312
C100697_r1r2_349
C100705_r1r2_375
C100711_r1r2_212
C100723_r1r2_305
C100727_r1r2_320
C100733_r1r2_255
C100733_r1r2_312
C100734_r1r2_338
C100734_r1r2_357
C100739_r1r2_252
C100739_r1r2_305
C100743_r1r2_316
C100753_r1r2_268
C100753_r1r2_273
C100753_r1r2_280
C100753_r1r2_326
C100753_r1r2_327
C100761_r1r2_325
C100771_r1r2_308
C10077_r1r2_352
C10077_r1r2_386
C100780_r1r2_202
C100780_r1r2_312
C100780_r1r2_357
C100780_r1r2_369
C100784_r1r2_251
C100784_r1r2_252
C100784_r1r2_287
C100796_r1r2_272
C1007_r1r2_206
C100808_r1r2_242
C100808_r1r2_291
C100808_r1r2_316
C100809_r1r2_22
C100809_r1r2_94
C100809_r1r2_329
C100809_r1r2_333
C100813_r1r2_165
C100816_r1r2_232
C100818_r1r2_167
C100819_r1r2_241
C100819_r1r2_270
C100819_r1r2_297
C100819_r1r2_301
C10081_r1r2_301
C100820_r1r2_315
C100820_r1r2_330
C100825_r1r2_147
C100825_r1r2_156
C100825_r1r2_175
C100825_r1r2_181
C100825_r1r2_185
C100825_r1r2_361
C100827_r1r2_208
C100827_r1r2_314
C100827_r1r2_315
C100830_r1r2_184
C100830_r1r2_262
C100833_r1r2_274
C100833_r1r2_278
C100833_r1r2_279
C100833_r1r2_287
C100833_r1r2_288
C100848_r1r2_325
C100848_r1r2_389
C100848_r1r2_391
C100852_r1r2_180
C100852_r1r2_305
C100852_r1r2_308
C100852_r1r2_309
C100852_r1r2_330
C100852_r1r2_333
C100853_r1r2_303
C100854_r1r2_178
C100857_r1r2_272
C100858_r1r2_333
C100868_r1r2_315
C100868_r1r2_337
C100868_r1r2_361
C100895_r1r2_315
C100899_r1r2_268
C100899_r1r2_285
C100899_r1r2_305
C100900_r1r2_188
C100900_r1r2_250
C100903_r1r2_212
C100903_r1r2_214
C100903_r1r2_217
C100903_r1r2_229
C100911_r1r2_174
C100911_r1r2_363
C100924_r1r2_227
C100924_r1r2_322
C100929_r1r2_339
C100929_r1r2_365
C100929_r1r2_379
C100930_r1r2_329
C100945_r1r2_208
C100945_r1r2_219
C100945_r1r2_252
C100960_r1r2_192
C100960_r1r2_212
C100960_r1r2_220
C100960_r1r2_248
C100960_r1r2_249
C100973_r1r2_357
C100974_r1r2_295
C100989_r1r2_313
C100997_r1r2_197
C100997_r1r2_246
C100997_r1r2_260
C100997_r1r2_321
C100997_r1r2_345
C100998_r1r2_14
C100998_r1r2_16
C100998_r1r2_28
C100998_r1r2_33
C100998_r1r2_39
C100998_r1r2_51
C100998_r1r2_57
C100998_r1r2_58
C100998_r1r2_59
C10099_r1r2_183
C10099_r1r2_191
C10099_r1r2_296
C10099_r1r2_299
C10099_r1r2_309
C10099_r1r2_312
C10099_r1r2_313
C10099_r1r2_319
C10099_r1r2_323
C101008_r1r2_247
C101008_r1r2_277
C101008_r1r2_286
C101008_r1r2_295
C101008_r1r2_300
C101008_r1r2_302
C101008_r1r2_303
C101012_r1r2_259
C101012_r1r2_285
C101017_r1r2_18
C101018_r1r2_237
C101018_r1r2_319
C101018_r1r2_360
C101018_r1r2_366
C101023_r1r2_338
C10102_r1r2_91
C10102_r1r2_94
C101031_r1r2_286
C101031_r1r2_300
C101038_r1r2_193
C101038_r1r2_336
C101039_r1r2_208
C101039_r1r2_248
C101039_r1r2_278
C101039_r1r2_360
C101051_r1r2_164
C101051_r1r2_205
C101051_r1r2_208
C101051_r1r2_245
C101062_r1r2_178
C101067_r1r2_205
C101067_r1r2_315
C101071_r1r2_287
C101071_r1r2_333
C101075_r1r2_290
C101075_r1r2_320
C101078_r1r2_330
C101079_r1r2_192
C101086_r1r2_302
C101086_r1r2_324
C101090_r1r2_257
C101090_r1r2_316
C101094_r1r2_173
C101103_r1r2_324
C101105_r1r2_209
C101107_r1r2_265
C10110_r1r2_271
C101124_r1r2_247
C101124_r1r2_269
C101124_r1r2_289
C101126_r1r2_55
C10112_r1r2_356
C101140_r1r2_288
C101140_r1r2_324
C101140_r1r2_419
C101141_r1r2_221
C101142_r1r2_179
C101142_r1r2_180
C101142_r1r2_281
C101142_r1r2_285
C101142_r1r2_286
C101147_r1r2_341
C10114_r1r2_297
C10114_r1r2_325
C101158_r1r2_172
C101158_r1r2_208
C101158_r1r2_209
C101158_r1r2_211
C101158_r1r2_213
C101158_r1r2_215
C101158_r1r2_339
C101158_r1r2_353
C101179_r1r2_199
C101183_r1r2_179
C101194_r1r2_335
C101195_r1r2_195
C101195_r1r2_348
C101195_r1r2_361
C101196_r1r2_179
C101196_r1r2_240
C101196_r1r2_260
C10119_r1r2_353
C101200_r1r2_180
C101200_r1r2_181
C101200_r1r2_182
C101200_r1r2_183
C101200_r1r2_256
C101217_r1r2_165
C101217_r1r2_354
C101221_r1r2_286
C101221_r1r2_296
C101228_r1r2_194
C101228_r1r2_253
C101235_r1r2_193
C101241_r1r2_195
C101241_r1r2_206
C101243_r1r2_196
C101254_r1r2_326
C101254_r1r2_333
C101254_r1r2_335
C101254_r1r2_336
C101254_r1r2_365
C101254_r1r2_369
C101261_r1r2_202
C101261_r1r2_285
C101261_r1r2_354
C10126_r1r2_168
C10126_r1r2_333
C10126_r1r2_375
C10126_r1r2_383
C101277_r1r2_207
C101277_r1r2_354
C101278_r1r2_209
C101279_r1r2_95
C10127_r1r2_179
C101283_r1r2_187
C101283_r1r2_349
C101298_r1r2_213
C101298_r1r2_214
C101298_r1r2_293
C101309_r1r2_331
C101317_r1r2_318
C101317_r1r2_319
C101317_r1r2_320
C101317_r1r2_321
C101317_r1r2_330
C101319_r1r2_309
C101323_r1r2_204
C101323_r1r2_219
C101323_r1r2_260
C101323_r1r2_281
C101323_r1r2_288
C101323_r1r2_348
C101323_r1r2_359
C101347_r1r2_213
C101356_r1r2_304
C101356_r1r2_306
C10135_r1r2_305
C101361_r1r2_323
C10136_r1r2_297
C101371_r1r2_185
C101371_r1r2_188
C101371_r1r2_220
C101371_r1r2_276
C101371_r1r2_296
C101371_r1r2_299
C101378_r1r2_286
C1013_r1r2_188
C101409_r1r2_306
C101417_r1r2_323
C101417_r1r2_378
C101420_r1r2_327
C101422_r1r2_194
C101422_r1r2_253
C101422_r1r2_293
C101422_r1r2_353
C101427_r1r2_300
C101433_r1r2_334
C101436_r1r2_170
C101436_r1r2_171
C101436_r1r2_193
C101436_r1r2_312
C101449_r1r2_280
C101449_r1r2_282
C101449_r1r2_300
C101449_r1r2_305
C101449_r1r2_365
C101469_r1r2_192
C101469_r1r2_336
C101475_r1r2_201
C101479_r1r2_354
C101481_r1r2_49
C101481_r1r2_52
C101481_r1r2_275
C101481_r1r2_278
C101481_r1r2_308
C101491_r1r2_207
C101491_r1r2_316
C101491_r1r2_329
C101491_r1r2_342
C101491_r1r2_346
C101491_r1r2_348
C101491_r1r2_350
C101491_r1r2_357
C101491_r1r2_359
C101491_r1r2_375
C101493_r1r2_228
C101493_r1r2_245
C101493_r1r2_308
C101498_r1r2_378
C10149_r1r2_171
C10149_r1r2_197
C10149_r1r2_198
C10149_r1r2_201
C10149_r1r2_285
C10149_r1r2_292
C10149_r1r2_319
C10149_r1r2_324
C10149_r1r2_325
C10149_r1r2_326
C10149_r1r2_330
C1014_r1r2_307
C101502_r1r2_282
C101502_r1r2_307
C101503_r1r2_313
C101512_r1r2_359
C101514_r1r2_198
C101519_r1r2_185
C101519_r1r2_186
C101519_r1r2_346
C101522_r1r2_194
C101524_r1r2_170
C101527_r1r2_174
C101527_r1r2_181
C101527_r1r2_187
C101527_r1r2_200
C101527_r1r2_278
C101527_r1r2_318
C101534_r1r2_283
C101534_r1r2_314
C101535_r1r2_293
C101535_r1r2_348
C101539_r1r2_208
C101539_r1r2_238
C101542_r1r2_178
C101542_r1r2_182
C101550_r1r2_289
C101557_r1r2_181
C101557_r1r2_225
C10155_r1r2_177
C101560_r1r2_180
C101561_r1r2_186
C101565_r1r2_181
C101572_r1r2_243
C101589_r1r2_186
C101589_r1r2_345
C101589_r1r2_365
C101589_r1r2_373
C101589_r1r2_381
C10158_r1r2_45
C10158_r1r2_67
C101598_r1r2_296
C101598_r1r2_299
C101605_r1r2_175
C101606_r1r2_188
C101606_r1r2_189
C101606_r1r2_208
C101607_r1r2_270
C101608_r1r2_312
C101613_r1r2_196
C101613_r1r2_276
C101613_r1r2_290
C101628_r1r2_157
C101631_r1r2_294
C101631_r1r2_332
C101637_r1r2_275
C101637_r1r2_276
C101637_r1r2_278
C101637_r1r2_279
C101637_r1r2_280
C101637_r1r2_285
C101637_r1r2_287
C101637_r1r2_288
C101637_r1r2_294
C101637_r1r2_295
C101637_r1r2_298
C101637_r1r2_346
C101644_r1r2_224
C101648_r1r2_194
C101648_r1r2_338
C101648_r1r2_350
C101648_r1r2_365
C101653_r1r2_317
C101653_r1r2_341
C101653_r1r2_350
C101655_r1r2_164
C101666_r1r2_180
C101673_r1r2_190
C101673_r1r2_228
C101673_r1r2_277
C10169_r1r2_20
C10169_r1r2_94
C10169_r1r2_257
C10169_r1r2_262
C10169_r1r2_270
C101714_r1r2_352
C101720_r1r2_296
C101723_r1r2_151
C101723_r1r2_366
C101723_r1r2_370
C101723_r1r2_373
C101731_r1r2_190
C101731_r1r2_204
C101731_r1r2_273
C101731_r1r2_304
C10173_r1r2_162
C10173_r1r2_168
C10173_r1r2_206
C10173_r1r2_232
C101741_r1r2_143
C101741_r1r2_147
C101741_r1r2_341
C101741_r1r2_408
C101745_r1r2_186
C101745_r1r2_277
C101745_r1r2_282
C101750_r1r2_193
C101750_r1r2_265
C101750_r1r2_373
C101763_r1r2_303
C101763_r1r2_348
C101765_r1r2_293
C101765_r1r2_335
C101769_r1r2_178
C101769_r1r2_179
C101769_r1r2_183
C101769_r1r2_260
C101774_r1r2_233
C101774_r1r2_319
C101774_r1r2_320
C101774_r1r2_335
C101774_r1r2_336
C101779_r1r2_389
C101779_r1r2_405
C101782_r1r2_274
C101782_r1r2_295
C101785_r1r2_237
C101785_r1r2_239
C101785_r1r2_246
C101785_r1r2_247
C101785_r1r2_270
C101785_r1r2_283
C101791_r1r2_346
C101794_r1r2_286
C101796_r1r2_198
C101798_r1r2_187
C101798_r1r2_215
C101798_r1r2_302
C1017_r1r2_193
C1017_r1r2_269
C1017_r1r2_318
C101803_r1r2_155
C101803_r1r2_316
C101810_r1r2_212
C101810_r1r2_360
C101810_r1r2_382
C101818_r1r2_282
C101818_r1r2_389
C101827_r1r2_261
C101827_r1r2_286
C101827_r1r2_327
C101827_r1r2_345
C101839_r1r2_199
C101844_r1r2_302
C101844_r1r2_303
C101846_r1r2_240
C101847_r1r2_235
C101847_r1r2_323
C101847_r1r2_329
C101847_r1r2_339
C101847_r1r2_354
C101850_r1r2_176
C101850_r1r2_317
C101851_r1r2_172
C101858_r1r2_267
C10185_r1r2_175
C10185_r1r2_286
C10185_r1r2_297
C101864_r1r2_157
C101864_r1r2_187
C101864_r1r2_313
C101864_r1r2_325
C101864_r1r2_333
C101864_r1r2_336
C101864_r1r2_359
C101864_r1r2_373
C101866_r1r2_170
C101866_r1r2_179
C101866_r1r2_180
C101866_r1r2_190
C101866_r1r2_197
C101866_r1r2_202
C101866_r1r2_209
C101866_r1r2_282
C101866_r1r2_289
C101866_r1r2_296
C101866_r1r2_298
C101866_r1r2_316
C101869_r1r2_189
C101869_r1r2_204
C101869_r1r2_205
C101870_r1r2_170
C101870_r1r2_327
C101878_r1r2_320
C101897_r1r2_187
C101897_r1r2_311
C101897_r1r2_312
C101897_r1r2_322
C101898_r1r2_137
C101898_r1r2_138
C101898_r1r2_383
C101898_r1r2_396
C101903_r1r2_341
C101911_r1r2_229
C101911_r1r2_238
C101911_r1r2_281
C101916_r1r2_219
C101916_r1r2_220
C101916_r1r2_293
C101918_r1r2_176
C101922_r1r2_202
C101924_r1r2_183
C101928_r1r2_306
C101928_r1r2_370
C101940_r1r2_52
C101944_r1r2_224
C101944_r1r2_242
C101945_r1r2_324
C101945_r1r2_330
C101949_r1r2_281
C10194_r1r2_292
C101950_r1r2_192
C101953_r1r2_291
C101953_r1r2_329
C101962_r1r2_280
C10196_r1r2_260
C10196_r1r2_280
C10196_r1r2_284
C10196_r1r2_285
C10196_r1r2_385
C10196_r1r2_391
C101974_r1r2_309
C101974_r1r2_312
C101986_r1r2_208
C101988_r1r2_295
C101988_r1r2_335
C101997_r1r2_274
C102008_r1r2_239
C102008_r1r2_241
C102009_r1r2_147
C102014_r1r2_333
C102014_r1r2_343
C102019_r1r2_279
C10201_r1r2_68
C102024_r1r2_26
C102028_r1r2_328
C102028_r1r2_333
C102033_r1r2_198
C102033_r1r2_264
C102033_r1r2_274
C102033_r1r2_375
C102045_r1r2_174
C102055_r1r2_247
C102071_r1r2_231
C102071_r1r2_263
C102071_r1r2_265
C102071_r1r2_334
C102077_r1r2_194
C102077_r1r2_195
C102085_r1r2_194
C102100_r1r2_190
C102102_r1r2_212
C102102_r1r2_330
C102102_r1r2_375
C102106_r1r2_194
C102106_r1r2_195
C102106_r1r2_196
C102113_r1r2_207
C102113_r1r2_327
C102113_r1r2_330
C102113_r1r2_333
C102113_r1r2_367
C102119_r1r2_190
C102121_r1r2_167
C102121_r1r2_346
C102121_r1r2_354
C102125_r1r2_353
C102136_r1r2_193
C102136_r1r2_233
C102136_r1r2_344
C102136_r1r2_349
C102136_r1r2_354
C102142_r1r2_263
C102142_r1r2_286
C102142_r1r2_356
C102171_r1r2_286
C102171_r1r2_297
C102171_r1r2_347
C102192_r1r2_302
C102193_r1r2_171
C102193_r1r2_184
C102193_r1r2_197
C102193_r1r2_198
C102209_r1r2_200
C102209_r1r2_204
C102209_r1r2_214
C10220_r1r2_214
C10220_r1r2_226
C10220_r1r2_288
C102215_r1r2_286
C102215_r1r2_288
C102215_r1r2_318
C102215_r1r2_320
C102219_r1r2_273
C10221_r1r2_195
C102226_r1r2_177
C102229_r1r2_215
C102238_r1r2_264
C102240_r1r2_270
C102240_r1r2_322
C102240_r1r2_328
C102251_r1r2_189
C102255_r1r2_317
C102257_r1r2_216
C102257_r1r2_269
C102257_r1r2_323
C102273_r1r2_276
C102276_r1r2_310
C102291_r1r2_300
C102301_r1r2_177
C102302_r1r2_282
C102302_r1r2_351
C102309_r1r2_10
C102309_r1r2_40
C102309_r1r2_71
C102309_r1r2_94
C102311_r1r2_232
C102324_r1r2_179
C102324_r1r2_233
C102324_r1r2_263
C102324_r1r2_371
C102326_r1r2_28
C102326_r1r2_32
C102326_r1r2_39
C102326_r1r2_52
C102344_r1r2_291
C102344_r1r2_342
C102346_r1r2_172
C102346_r1r2_325
C10235_r1r2_238
C10235_r1r2_247
C10235_r1r2_252
C10235_r1r2_267
C10235_r1r2_268
C10235_r1r2_273
C10235_r1r2_278
C10235_r1r2_287
C102362_r1r2_80
C102362_r1r2_82
C102362_r1r2_219
C102362_r1r2_298
C102362_r1r2_300
C102362_r1r2_304
C102362_r1r2_314
C102367_r1r2_229
C102377_r1r2_198
C102377_r1r2_228
C102377_r1r2_325
C102382_r1r2_174
C102394_r1r2_295
C102395_r1r2_326
C102400_r1r2_231
C102400_r1r2_248
C102413_r1r2_147
C102437_r1r2_342
C102439_r1r2_288
C102439_r1r2_326
C102444_r1r2_328
C102445_r1r2_347
C102452_r1r2_205
C102452_r1r2_241
C102452_r1r2_248
C102452_r1r2_280
C102462_r1r2_296
C102469_r1r2_278
C10248_r1r2_178
C10248_r1r2_323
C10248_r1r2_324
C10248_r1r2_325
C10248_r1r2_329
C10248_r1r2_330
C10248_r1r2_331
C10248_r1r2_332
C10248_r1r2_333
C10248_r1r2_334
C10248_r1r2_335
C10248_r1r2_336
C10248_r1r2_337
C10248_r1r2_338
C10248_r1r2_339
C10248_r1r2_340
C10248_r1r2_341
C10248_r1r2_342
C10248_r1r2_343
C10248_r1r2_345
C102498_r1r2_214
C102498_r1r2_231
C102509_r1r2_329
C102509_r1r2_332
C102509_r1r2_335
C102515_r1r2_172
C102515_r1r2_199
C102515_r1r2_220
C102515_r1r2_273
C102516_r1r2_231
C102516_r1r2_307
C102517_r1r2_206
C102528_r1r2_36
C102528_r1r2_78
C102528_r1r2_83
C102535_r1r2_361
C102544_r1r2_218
C102544_r1r2_302
C102545_r1r2_201
C102545_r1r2_341
C102555_r1r2_197
C102556_r1r2_414
C102562_r1r2_162
C102562_r1r2_343
C102562_r1r2_358
C102580_r1r2_227
C102580_r1r2_232
C102580_r1r2_312
C102586_r1r2_254
C102586_r1r2_269
C102586_r1r2_285
C102586_r1r2_287
C102586_r1r2_302
C102586_r1r2_375
C102590_r1r2_344
C102590_r1r2_367
C102604_r1r2_202
C102607_r1r2_213
C102607_r1r2_256
C102607_r1r2_260
C102607_r1r2_278
C102607_r1r2_318
C102608_r1r2_220
C102608_r1r2_268
C102657_r1r2_236
C102657_r1r2_272
C102657_r1r2_311
C102657_r1r2_317
C102657_r1r2_357
C102657_r1r2_358
C102658_r1r2_153
C102658_r1r2_203
C102658_r1r2_279
C102658_r1r2_307
C102659_r1r2_332
C102659_r1r2_333
C102668_r1r2_197
C102668_r1r2_323
C10266_r1r2_170
C102690_r1r2_332
C102694_r1r2_230
C102712_r1r2_166
C102712_r1r2_208
C102719_r1r2_175
C102719_r1r2_307
C102729_r1r2_284
C102729_r1r2_305
C102733_r1r2_348
C102734_r1r2_379
C102738_r1r2_357
C102738_r1r2_372
C102741_r1r2_276
C102741_r1r2_277
C102741_r1r2_367
C102744_r1r2_165
C102754_r1r2_241
C102754_r1r2_242
C102754_r1r2_246
C102754_r1r2_253
C102754_r1r2_254
C102754_r1r2_256
C102754_r1r2_264
C102754_r1r2_267
C102754_r1r2_303
C102754_r1r2_309
C102769_r1r2_350
C102783_r1r2_297
C102784_r1r2_255
C102784_r1r2_291
C102784_r1r2_312
C102792_r1r2_337
C102793_r1r2_174
C102795_r1r2_327
C102809_r1r2_198
C102809_r1r2_203
C102809_r1r2_222
C102809_r1r2_230
C102824_r1r2_333
C102824_r1r2_339
C102829_r1r2_167
C102829_r1r2_199
C10282_r1r2_250
C10282_r1r2_251
C10282_r1r2_290
C10282_r1r2_292
C102830_r1r2_266
C102842_r1r2_296
C102846_r1r2_276
C102846_r1r2_277
C102846_r1r2_278
C102846_r1r2_368
C10284_r1r2_158
C10284_r1r2_192
C10284_r1r2_202
C10284_r1r2_206
C10284_r1r2_223
C10284_r1r2_278
C10284_r1r2_330
C10284_r1r2_346
C102852_r1r2_304
C102852_r1r2_306
C102852_r1r2_309
C102861_r1r2_212
C102861_r1r2_214
C102861_r1r2_297
C102881_r1r2_308
C102882_r1r2_173
C102888_r1r2_189
C102893_r1r2_183
C102893_r1r2_187
C102893_r1r2_201
C102893_r1r2_238
C102899_r1r2_187
C102902_r1r2_178
C102902_r1r2_302
C102903_r1r2_217
C102903_r1r2_230
C102903_r1r2_259
C102903_r1r2_295
C102908_r1r2_253
C102908_r1r2_302
C102911_r1r2_77
C102911_r1r2_87
C102911_r1r2_92
C102912_r1r2_94
C102924_r1r2_243
C102924_r1r2_259
C102933_r1r2_205
C102933_r1r2_270
C102933_r1r2_282
C102933_r1r2_336
C102933_r1r2_364
C102936_r1r2_206
C102940_r1r2_246
C102940_r1r2_248
C102940_r1r2_253
C102940_r1r2_254
C102940_r1r2_265
C102941_r1r2_270
C102941_r1r2_272
C102941_r1r2_276
C102941_r1r2_277
C102941_r1r2_279
C102941_r1r2_281
C102941_r1r2_282
C102941_r1r2_284
C102941_r1r2_292
C102941_r1r2_298
C102941_r1r2_307
C102941_r1r2_308
C102941_r1r2_309
C102941_r1r2_310
C102941_r1r2_318
C102941_r1r2_319
C102941_r1r2_337
C102948_r1r2_188
C102948_r1r2_198
C102951_r1r2_197
C102951_r1r2_341
C102951_r1r2_363
C10295_r1r2_278
C10295_r1r2_306
C102967_r1r2_228
C102968_r1r2_201
C102968_r1r2_203
C102968_r1r2_299
C102969_r1r2_60
C102969_r1r2_67
C102973_r1r2_398
C102981_r1r2_167
C102981_r1r2_222
C102982_r1r2_232
C102982_r1r2_326
C102987_r1r2_163
C102987_r1r2_170
C102987_r1r2_195
C102987_r1r2_321
C102987_r1r2_331
C102987_r1r2_332
C102987_r1r2_334
C102987_r1r2_338
C102987_r1r2_339
C102987_r1r2_340
C102987_r1r2_349
C102991_r1r2_304
C102994_r1r2_334
C102997_r1r2_185
C103004_r1r2_258
C103004_r1r2_259
C103004_r1r2_305
C103007_r1r2_187
C103007_r1r2_203
C10300_r1r2_203
C10300_r1r2_293
C10300_r1r2_309
C10300_r1r2_324
C103015_r1r2_286
C103015_r1r2_294
C103015_r1r2_304
C103015_r1r2_346
C103019_r1r2_218
C103019_r1r2_264
C103019_r1r2_281
C103035_r1r2_193
C103035_r1r2_343
C103041_r1r2_171
C103041_r1r2_279
C103041_r1r2_281
C103043_r1r2_269
C103043_r1r2_322
C103049_r1r2_257
C103060_r1r2_431
C103066_r1r2_296
C103067_r1r2_304
C103067_r1r2_320
C103067_r1r2_325
C103097_r1r2_168
C103097_r1r2_363
C103103_r1r2_387
C103105_r1r2_297
C103105_r1r2_300
C103133_r1r2_271
C103139_r1r2_269
C103139_r1r2_270
C103145_r1r2_268
C103145_r1r2_281
C103145_r1r2_286
C103145_r1r2_288
C103145_r1r2_302
C103145_r1r2_304
C103151_r1r2_210
C103151_r1r2_294
C103151_r1r2_308
C103163_r1r2_206
C103178_r1r2_313
C10318_r1r2_262
C103190_r1r2_346
C103198_r1r2_198
C103198_r1r2_203
C103198_r1r2_250
C103198_r1r2_251
C103199_r1r2_287
C103199_r1r2_313
C103199_r1r2_314
C103207_r1r2_171
C103229_r1r2_160
C103229_r1r2_161
C103229_r1r2_162
C103229_r1r2_219
C103229_r1r2_227
C103229_r1r2_228
C103229_r1r2_229
C103229_r1r2_230
C103229_r1r2_231
C103229_r1r2_232
C103229_r1r2_233
C103229_r1r2_234
C103229_r1r2_235
C103229_r1r2_236
C103229_r1r2_237
C103229_r1r2_238
C103233_r1r2_92
C103258_r1r2_312
C103258_r1r2_349
C103259_r1r2_175
C103261_r1r2_268
C103261_r1r2_298
C103262_r1r2_184
C103272_r1r2_315
C103275_r1r2_259
C103281_r1r2_298
C103284_r1r2_187
C10328_r1r2_215
C10328_r1r2_228
C10328_r1r2_279
C1032_r1r2_297
C1032_r1r2_303
C1032_r1r2_345
C1032_r1r2_371
C103303_r1r2_305
C103303_r1r2_337
C103304_r1r2_300
C103305_r1r2_326
C103305_r1r2_333
C103305_r1r2_340
C103306_r1r2_323
C103306_r1r2_358
C103313_r1r2_195
C103313_r1r2_231
C103313_r1r2_345
C103313_r1r2_352
C103353_r1r2_241
C103355_r1r2_320
C103362_r1r2_355
C103369_r1r2_196
C103369_r1r2_214
C103369_r1r2_293
C103372_r1r2_314
C103376_r1r2_307
C103379_r1r2_212
C103379_r1r2_233
C103379_r1r2_328
C103379_r1r2_330
C103381_r1r2_245
C103381_r1r2_255
C103390_r1r2_302
C103390_r1r2_369
C10339_r1r2_183
C103417_r1r2_163
C103417_r1r2_347
C103417_r1r2_358
C10342_r1r2_274
C103435_r1r2_305
C103435_r1r2_336
C10343_r1r2_181
C10343_r1r2_258
C10343_r1r2_321
C103444_r1r2_197
C103446_r1r2_155
C103446_r1r2_311
C103446_r1r2_331
C103458_r1r2_148
C103458_r1r2_305
C103458_r1r2_334
C103458_r1r2_341
C103463_r1r2_317
C103463_r1r2_321
C103469_r1r2_293
C103469_r1r2_307
C103483_r1r2_320
C103497_r1r2_250
C10349_r1r2_193
C10349_r1r2_277
C10349_r1r2_278
C10349_r1r2_299
C10349_r1r2_314
C103504_r1r2_338
C103505_r1r2_413
C103516_r1r2_242
C103516_r1r2_274
C103516_r1r2_275
C103516_r1r2_284
C103516_r1r2_287
C103516_r1r2_290
C103519_r1r2_211
C103519_r1r2_316
C103537_r1r2_180
C103537_r1r2_202
C103537_r1r2_206
C103537_r1r2_225
C103537_r1r2_329
C10353_r1r2_398
C10353_r1r2_399
C10353_r1r2_422
C103540_r1r2_239
C103548_r1r2_323
C103550_r1r2_286
C103550_r1r2_370
C103554_r1r2_189
C103557_r1r2_183
C103557_r1r2_184
C103557_r1r2_185
C103557_r1r2_203
C103559_r1r2_342
C103559_r1r2_350
C103577_r1r2_160
C103577_r1r2_161
C10357_r1r2_341
C10357_r1r2_351
C10357_r1r2_366
C103591_r1r2_312
C103591_r1r2_379
C103592_r1r2_284
C103608_r1r2_310
C10361_r1r2_184
C10361_r1r2_329
C103627_r1r2_295
C103627_r1r2_311
C103630_r1r2_187
C103630_r1r2_378
C103644_r1r2_298
C103647_r1r2_337
C103653_r1r2_326
C103653_r1r2_349
C103658_r1r2_34
C103658_r1r2_92
C10366_r1r2_194
C103678_r1r2_333
C103678_r1r2_353
C103679_r1r2_169
C103680_r1r2_192
C103685_r1r2_153
C103685_r1r2_325
C103686_r1r2_326
C103686_r1r2_386
C103693_r1r2_174
C103693_r1r2_262
C103693_r1r2_270
C103693_r1r2_284
C103693_r1r2_295
C103693_r1r2_297
C103693_r1r2_300
C103693_r1r2_349
C103693_r1r2_366
C103693_r1r2_370
C103693_r1r2_375
C103693_r1r2_380
C103693_r1r2_383
C103693_r1r2_384
C10369_r1r2_333
C10369_r1r2_342
C10369_r1r2_388
C10369_r1r2_392
C103710_r1r2_388
C103713_r1r2_298
C103713_r1r2_325
C103718_r1r2_200
C103718_r1r2_240
C103732_r1r2_338
C103757_r1r2_353
C103762_r1r2_51
C103762_r1r2_94
C103762_r1r2_249
C103778_r1r2_206
C103778_r1r2_221
C103778_r1r2_285
C103778_r1r2_321
C103781_r1r2_284
C103786_r1r2_188
C103786_r1r2_189
C103786_r1r2_289
C103792_r1r2_198
C103792_r1r2_267
C103795_r1r2_307
C103798_r1r2_212
C103804_r1r2_296
C103805_r1r2_170
C103805_r1r2_237
C103805_r1r2_262
C103805_r1r2_287
C103805_r1r2_297
C103805_r1r2_308
C103805_r1r2_346
C103805_r1r2_350
C103807_r1r2_264
C103807_r1r2_275
C103807_r1r2_284
C103807_r1r2_285
C103807_r1r2_296
C103807_r1r2_312
C103807_r1r2_349
C103807_r1r2_360
C103808_r1r2_302
C103812_r1r2_319
C103812_r1r2_327
C103814_r1r2_11
C103819_r1r2_325
C103820_r1r2_225
C103820_r1r2_227
C103830_r1r2_189
C103830_r1r2_268
C103834_r1r2_296
C103834_r1r2_338
C103839_r1r2_204
C103839_r1r2_205
C103839_r1r2_227
C103839_r1r2_249
C10383_r1r2_260
C10383_r1r2_268
C103841_r1r2_185
C103841_r1r2_198
C103847_r1r2_227
C103851_r1r2_244
C103851_r1r2_275
C103856_r1r2_171
C103856_r1r2_318
C103857_r1r2_254
C103858_r1r2_296
C103858_r1r2_297
C103858_r1r2_373
C103864_r1r2_249
C103866_r1r2_237
C103866_r1r2_262
C103866_r1r2_281
C103866_r1r2_336
C103877_r1r2_186
C103877_r1r2_325
C10388_r1r2_291
C103899_r1r2_281
C103899_r1r2_283
C103899_r1r2_333
C103919_r1r2_276
C103919_r1r2_322
C103920_r1r2_210
C103939_r1r2_254
C103939_r1r2_263
C103950_r1r2_339
C103954_r1r2_214
C103962_r1r2_186
C103962_r1r2_281
C103962_r1r2_285
C103962_r1r2_286
C103962_r1r2_289
C103962_r1r2_292
C103962_r1r2_295
C103965_r1r2_204
C103965_r1r2_235
C103967_r1r2_193
C103976_r1r2_269
C103976_r1r2_336
C103976_r1r2_364
C104028_r1r2_191
C104032_r1r2_385
C104038_r1r2_346
C104038_r1r2_355
C104045_r1r2_184
C104045_r1r2_189
C104049_r1r2_162
C104052_r1r2_243
C104058_r1r2_227
C104058_r1r2_353
C104063_r1r2_62
C104065_r1r2_223
C104065_r1r2_230
C104065_r1r2_260
C104065_r1r2_265
C104065_r1r2_283
C104066_r1r2_265
C104072_r1r2_387
C104072_r1r2_411
C104072_r1r2_412
C104075_r1r2_272
C104086_r1r2_249
C104088_r1r2_160
C104088_r1r2_321
C104089_r1r2_204
C104089_r1r2_319
C104092_r1r2_365
C104095_r1r2_229
C104095_r1r2_385
C104095_r1r2_401
C104095_r1r2_440
C104099_r1r2_213
C104100_r1r2_311
C104100_r1r2_321
C104109_r1r2_299
C104109_r1r2_303
C104111_r1r2_169
C104111_r1r2_196
C104111_r1r2_424
C104111_r1r2_425
C104111_r1r2_426
C104111_r1r2_429
C104111_r1r2_431
C104111_r1r2_436
C104111_r1r2_471
C104111_r1r2_487
C104111_r1r2_497
C104111_r1r2_501
C104111_r1r2_516
C104111_r1r2_518
C104111_r1r2_519
C104111_r1r2_523
C104119_r1r2_4
C104119_r1r2_134
C104136_r1r2_280
C10413_r1r2_196
C10413_r1r2_236
C10413_r1r2_254
C10413_r1r2_300
C104143_r1r2_168
C104143_r1r2_281
C104144_r1r2_204
C104144_r1r2_225
C104144_r1r2_250
C104144_r1r2_265
C104159_r1r2_181
C104159_r1r2_192
C104159_r1r2_206
C104159_r1r2_297
C104186_r1r2_193
C104188_r1r2_314
C104188_r1r2_416
C104207_r1r2_336
C104222_r1r2_179
C104222_r1r2_321
C104222_r1r2_324
C104224_r1r2_328
C104224_r1r2_331
C104239_r1r2_159
C104239_r1r2_249
C104239_r1r2_287
C104239_r1r2_324
C104239_r1r2_331
C104239_r1r2_335
C104239_r1r2_353
C104239_r1r2_356
C104239_r1r2_365
C104250_r1r2_195
C104250_r1r2_197
C104250_r1r2_202
C104250_r1r2_309
C104250_r1r2_316
C104273_r1r2_321
C104274_r1r2_168
C104279_r1r2_225
C104279_r1r2_234
C104279_r1r2_235
C104279_r1r2_251
C104284_r1r2_271
C1042_r1r2_203
C1042_r1r2_214
C104304_r1r2_314
C104304_r1r2_356
C104317_r1r2_347
C104323_r1r2_169
C104323_r1r2_177
C104323_r1r2_179
C104323_r1r2_194
C104323_r1r2_278
C104323_r1r2_282
C104323_r1r2_361
C104329_r1r2_197
C104334_r1r2_258
C104337_r1r2_296
C104337_r1r2_297
C104359_r1r2_223
C104361_r1r2_204
C104361_r1r2_220
C104361_r1r2_221
C104361_r1r2_335
C104361_r1r2_336
C104374_r1r2_300
C104374_r1r2_337
C104374_r1r2_354
C10437_r1r2_181
C104382_r1r2_193
C104391_r1r2_295
C104403_r1r2_202
C104407_r1r2_268
C104407_r1r2_352
C104410_r1r2_329
C104410_r1r2_336
C104410_r1r2_337
C104414_r1r2_313
C104414_r1r2_326
C104414_r1r2_350
C104414_r1r2_361
C104414_r1r2_403
C104414_r1r2_422
C104427_r1r2_337
C104427_r1r2_338
C104427_r1r2_345
C104442_r1r2_256
C104445_r1r2_177
C104445_r1r2_178
C10444_r1r2_175
C10444_r1r2_368
C10444_r1r2_369
C104455_r1r2_183
C104456_r1r2_260
C104456_r1r2_276
C104467_r1r2_316
C104468_r1r2_246
C104488_r1r2_207
C104488_r1r2_209
C104488_r1r2_210
C104488_r1r2_211
C104488_r1r2_342
C104491_r1r2_70
C104492_r1r2_221
C104492_r1r2_236
C104492_r1r2_254
C104492_r1r2_258
C104492_r1r2_259
C104492_r1r2_267
C104493_r1r2_302
C104493_r1r2_323
C104500_r1r2_214
C104503_r1r2_306
C104503_r1r2_336
C104503_r1r2_340
C104504_r1r2_281
C104504_r1r2_348
C104506_r1r2_301
C104507_r1r2_231
C104507_r1r2_245
C104507_r1r2_315
C104508_r1r2_181
C104508_r1r2_209
C104508_r1r2_224
C104508_r1r2_318
C104508_r1r2_353
C104515_r1r2_321
C104515_r1r2_358
C104536_r1r2_345
C104539_r1r2_332
C104545_r1r2_188
C104545_r1r2_196
C104545_r1r2_324
C104546_r1r2_271
C104547_r1r2_341
C104547_r1r2_343
C104549_r1r2_344
C104549_r1r2_363
C104553_r1r2_216
C104568_r1r2_301
C104568_r1r2_305
C104568_r1r2_346
C104573_r1r2_242
C104573_r1r2_250
C104573_r1r2_253
C104573_r1r2_262
C104573_r1r2_265
C104597_r1r2_300
C104597_r1r2_309
C104597_r1r2_345
C104601_r1r2_15
C104601_r1r2_55
C104601_r1r2_56
C104601_r1r2_57
C104601_r1r2_58
C104601_r1r2_59
C104601_r1r2_60
C104601_r1r2_61
C104601_r1r2_62
C104601_r1r2_63
C104601_r1r2_94
C104626_r1r2_156
C104626_r1r2_181
C104626_r1r2_303
C104627_r1r2_154
C104627_r1r2_293
C104627_r1r2_325
C104630_r1r2_338
C104630_r1r2_351
C104631_r1r2_374
C104639_r1r2_381
C104666_r1r2_250
C10466_r1r2_188
C104672_r1r2_289
C104672_r1r2_307
C104674_r1r2_187
C104674_r1r2_318
C104688_r1r2_214
C104688_r1r2_251
C104700_r1r2_218
C104700_r1r2_309
C104700_r1r2_314
C104700_r1r2_315
C104700_r1r2_344
C104700_r1r2_367
C104700_r1r2_374
C104710_r1r2_174
C104710_r1r2_323
C104714_r1r2_162
C104714_r1r2_168
C104714_r1r2_173
C104714_r1r2_177
C104714_r1r2_182
C104714_r1r2_190
C104714_r1r2_191
C104714_r1r2_306
C104715_r1r2_254
C104715_r1r2_264
C104720_r1r2_434
C104720_r1r2_437
C104720_r1r2_440
C104720_r1r2_442
C104720_r1r2_444
C104720_r1r2_450
C104720_r1r2_453
C104735_r1r2_164
C104735_r1r2_168
C104735_r1r2_169
C104735_r1r2_172
C104735_r1r2_183
C104735_r1r2_186
C104735_r1r2_197
C104735_r1r2_216
C104735_r1r2_217
C104735_r1r2_228
C104735_r1r2_230
C104735_r1r2_232
C104735_r1r2_233
C104735_r1r2_245
C104735_r1r2_246
C104735_r1r2_251
C104735_r1r2_256
C104735_r1r2_257
C104735_r1r2_269
C104735_r1r2_274
C104735_r1r2_286
C104735_r1r2_292
C104735_r1r2_304
C104735_r1r2_307
C104735_r1r2_308
C104735_r1r2_319
C104735_r1r2_327
C104735_r1r2_340
C104735_r1r2_341
C104735_r1r2_345
C104735_r1r2_359
C104737_r1r2_196
C104737_r1r2_294
C104737_r1r2_303
C104737_r1r2_324
C104737_r1r2_351
C10473_r1r2_272
C10473_r1r2_315
C10473_r1r2_339
C10473_r1r2_352
C104740_r1r2_315
C104751_r1r2_190
C104751_r1r2_342
C104757_r1r2_225
C104766_r1r2_326
C104766_r1r2_379
C104768_r1r2_35
C104771_r1r2_171
C104771_r1r2_300
C104771_r1r2_311
C104779_r1r2_358
C10477_r1r2_294
C10477_r1r2_310
C10477_r1r2_317
C104780_r1r2_345
C104780_r1r2_346
C104780_r1r2_347
C104790_r1r2_317
C104790_r1r2_350
C1047_r1r2_195
C1047_r1r2_233
C1047_r1r2_330
C104807_r1r2_320
C104807_r1r2_326
C104814_r1r2_222
C104827_r1r2_327
C104827_r1r2_329
C10482_r1r2_280
C104847_r1r2_190
C104847_r1r2_195
C104847_r1r2_219
C104847_r1r2_232
C104847_r1r2_251
C104853_r1r2_325
C104859_r1r2_167
C104859_r1r2_314
C104859_r1r2_345
C104861_r1r2_343
C104864_r1r2_303
C104864_r1r2_307
C104870_r1r2_169
C104875_r1r2_252
C104875_r1r2_298
C104881_r1r2_317
C104889_r1r2_215
C104889_r1r2_217
C104889_r1r2_233
C104889_r1r2_234
C104889_r1r2_236
C10488_r1r2_168
C104890_r1r2_320
C104896_r1r2_172
C104896_r1r2_224
C104896_r1r2_324
C104903_r1r2_137
C104905_r1r2_367
C104907_r1r2_185
C104907_r1r2_312
C104907_r1r2_316
C104907_r1r2_318
C104907_r1r2_319
C104915_r1r2_314
C104917_r1r2_301
C104917_r1r2_303
C104967_r1r2_225
C10496_r1r2_324
C104980_r1r2_302
C104984_r1r2_326
C104985_r1r2_296
C104985_r1r2_306
C104985_r1r2_307
C1049_r1r2_279
C105003_r1r2_277
C105008_r1r2_251
C10500_r1r2_74
C105018_r1r2_289
C105018_r1r2_348
C10501_r1r2_46
C10501_r1r2_48
C10501_r1r2_81
C105029_r1r2_169
C105029_r1r2_170
C105029_r1r2_171
C10502_r1r2_324
C10502_r1r2_333
C10502_r1r2_336
C10502_r1r2_340
C105030_r1r2_330
C105033_r1r2_376
C105041_r1r2_193
C105041_r1r2_195
C105041_r1r2_206
C105049_r1r2_274
C105060_r1r2_202
C105065_r1r2_13
C105075_r1r2_178
C105075_r1r2_204
C105075_r1r2_269
C105075_r1r2_273
C105080_r1r2_258
C10509_r1r2_273
C10509_r1r2_278
C10509_r1r2_281
C10509_r1r2_318
C10509_r1r2_327
C1050_r1r2_161
C105108_r1r2_45
C105108_r1r2_66
C105108_r1r2_89
C105112_r1r2_256
C105112_r1r2_268
C105112_r1r2_272
C10511_r1r2_190
C105126_r1r2_308
C105130_r1r2_200
C105130_r1r2_329
C105131_r1r2_316
C105132_r1r2_211
C105132_r1r2_268
C105139_r1r2_42
C105139_r1r2_205
C105139_r1r2_212
C105139_r1r2_264
C105139_r1r2_276
C105141_r1r2_56
C105141_r1r2_59
C105141_r1r2_73
C105141_r1r2_77
C105141_r1r2_79
C105148_r1r2_247
C10514_r1r2_307
C10514_r1r2_369
C105150_r1r2_156
C105150_r1r2_161
C105150_r1r2_178
C105166_r1r2_262
C105167_r1r2_196
C105167_r1r2_208
C105167_r1r2_210
C105167_r1r2_423
C105167_r1r2_427
C10516_r1r2_296
C105179_r1r2_211
C105179_r1r2_342
C10519_r1r2_319
C10519_r1r2_331
C10519_r1r2_401
C105202_r1r2_173
C105218_r1r2_193
C105236_r1r2_157
C105236_r1r2_159
C105253_r1r2_336
C105257_r1r2_312
C10525_r1r2_309
C105263_r1r2_102
C105263_r1r2_445
C105265_r1r2_351
C105277_r1r2_288
C105277_r1r2_317
C105277_r1r2_343
C105282_r1r2_353
[truncated: 93,997 more rows]

## Sheet: YY
Table S5. SNP dataset used to perform all population genetics analyses. The locality names, SNP names are provided. YY refers to the number of allele 'i' and NN to the coverage.
64	70	103	35	68	74
6	5	0	0	1	36
22	21	3	3	12	12
42	47	111	94	56	62
22	23	3	3	12	13
42	47	111	94	56	62
32	49	88	0	63	0
54	54	51	71	52	45
62	94	42	32	52	96
87	93	35	38	78	87
64	59	34	29	61	71
38	40	36	28	34	30
31	39	35	28	27	32
55	63	5	0	38	37
40	30	28	33	31	24
39	29	30	40	29	30
58	56	53	26	59	60
82	64	55	20	92	82
78	62	53	20	90	81
62	57	38	19	73	55
9	46	22	21	70	26
91	84	45	39	74	84
52	35	21	29	53	53
68	60	29	31	55	61
43	9	14	18	53	57
70	84	37	42	64	39
66	76	36	32	62	35
65	78	37	37	57	26
38	14	18	13	24	25
55	52	22	25	101	78
54	49	21	25	101	71
53	46	22	24	99	68
54	46	21	23	92	61
54	49	24	25	96	66
55	47	25	25	96	65
79	63	30	36	59	34
83	44	33	44	58	25
65	38	27	51	53	22
92	74	36	37	63	64
22	30	36	0	60	6
61	81	29	25	70	56
99	57	26	24	81	41
95	56	28	18	79	35
91	49	29	18	74	38
75	50	26	36	76	20
67	45	28	38	71	23
56	81	62	37	92	71
43	33	29	34	74	33
86	50	48	34	82	51
80	54	46	35	71	47
51	49	30	39	43	48
57	63	43	32	56	43
29	39	18	23	68	48
52	34	21	32	33	23
56	40	46	1	52	44
65	54	49	0	56	67
45	24	21	21	44	35
40	76	9	18	88	68
48	58	26	26	47	33
48	55	26	26	55	41
43	48	24	17	37	31
38	38	22	18	52	37
67	51	43	34	67	36
57	53	41	22	97	45
77	30	38	34	58	32
45	44	26	35	46	78
34	21	41	33	57	58
24	26	0	0	4	33
0	3	42	44	27	0
6	3	42	39	27	18
21	4	15	28	17	23
59	76	19	27	39	68
56	70	24	30	41	57
43	50	38	37	84	72
83	44	31	29	69	54
49	30	51	27	57	50
34	22	11	23	36	30
24	18	40	27	51	24
70	41	48	50	76	44
32	13	37	35	25	11
37	28	35	25	41	54
37	28	35	23	40	53
55	49	22	36	37	61
67	45	23	35	37	57
72	34	34	45	39	29
49	18	43	0	18	16
50	15	39	0	18	17
33	58	32	28	53	39
43	74	36	32	49	60
54	80	42	31	66	71
45	81	47	33	58	51
82	89	39	33	71	75
51	49	53	35	80	80
40	34	22	23	46	43
42	43	23	27	61	50
52	44	23	28	58	53
51	44	23	36	58	53
54	50	26	47	64	57
44	33	52	32	80	47
61	67	37	26	32	68
59	69	42	29	33	68
41	48	17	25	31	40
40	47	30	15	68	47
94	35	27	26	44	59
49	47	41	25	44	80
42	39	31	31	41	69
82	43	53	38	67	81
63	60	59	43	57	27
3	4	0	7	0	0
57	67	42	30	48	52
49	72	34	34	41	43
46	62	24	38	32	35
0	0	3	19	0	0
0	0	3	13	0	0
75	78	49	29	61	73
71	84	41	33	75	53
79	82	47	32	92	53
53	84	39	44	73	46
83	48	34	31	53	66
70	44	25	24	41	53
54	26	39	43	32	33
66	76	46	12	98	79
54	80	63	26	83	74
73	73	34	39	53	85
76	75	34	28	54	68
55	90	43	26	34	58
41	81	43	28	40	52
40	79	41	27	39	52
41	81	38	25	35	48
11	7	0	4	0	24
88	55	48	8	69	48
88	51	51	18	60	35
27	55	34	20	37	32
69	38	25	15	44	28
34	46	28	31	52	45
58	64	48	30	70	66
43	23	30	19	74	48
31	23	31	23	71	45
42	54	38	22	73	65
37	37	32	25	42	39
22	25	36	24	29	50
31	34	26	20	43	27
86	61	43	23	70	88
63	63	45	26	78	57
68	51	32	28	77	65
80	76	36	52	67	76
52	54	36	35	49	44
21	32	19	3	39	33
24	30	14	4	42	20
78	66	41	21	36	71
14	27	25	32	7	26
53	68	39	42	55	46
49	60	36	27	52	44
48	36	40	18	49	38
72	55	58	42	68	79
72	51	57	35	72	76
70	51	27	43	67	80
72	53	28	43	68	82
10	38	34	19	55	25
40	53	35	29	61	37
55	41	34	26	89	28
37	36	46	46	83	13
14	34	28	12	78	3
41	41	41	33	84	23
34	16	16	16	28	32
0	0	3	14	0	0
0	0	3	8	0	0
47	38	25	29	29	51
78	58	33	14	97	75
71	85	40	9	64	34
63	33	53	11	57	42
54	62	51	29	65	72
0	0	7	18	6	0
0	0	0	19	6	0
0	0	2	29	6	0
0	0	0	14	0	0
10	13	14	42	9	21
37	33	54	44	47	49
43	33	40	39	38	67
24	21	36	21	39	12
13	9	12	10	10	37
31	29	17	22	24	44
12	20	9	12	23	10
31	28	18	23	27	43
30	30	18	24	27	40
57	92	31	40	85	73
58	43	21	25	72	35
33	49	32	48	68	32
45	71	31	46	62	66
65	63	54	24	65	66
24	40	18	42	29	50
42	31	4	0	36	18
77	82	36	29	71	76
70	66	25	19	93	41
35	79	51	16	83	72
34	26	32	27	45	34
50	76	40	24	95	50
49	77	38	36	95	50
47	61	31	28	63	57
0	0	28	21	48	22
0	1	24	26	58	23
41	41	24	8	35	49
67	75	50	51	46	51
1	13	1	1	0	0
47	56	42	31	67	44
43	71	36	26	77	48
41	48	29	19	62	44
80	34	45	30	62	47
77	78	29	26	86	45
70	74	21	25	80	47
67	63	58	23	63	55
40	45	41	29	71	43
55	41	40	28	34	55
57	48	38	25	35	66
59	51	40	26	35	70
23	33	38	30	35	30
67	22	46	28	62	40
3	0	4	25	0	5
51	28	49	33	62	45
32	34	27	24	51	45
25	36	19	16	58	28
53	43	36	35	58	28
45	37	30	26	52	20
48	36	29	26	47	21
51	36	18	27	34	21
72	68	58	34	60	53
61	87	44	28	48	53
70	47	35	24	45	49
69	70	34	20	77	65
43	42	30	10	22	35
43	36	21	23	52	64
39	39	33	24	70	16
72	46	36	46	92	63
55	28	45	19	68	27
42	47	36	47	50	33
21	35	32	29	35	25
39	47	24	42	55	35
35	44	34	54	17	52
69	71	56	50	48	62
67	70	39	37	60	54
32	5	0	6	0	17
40	71	42	41	61	41
29	10	23	25	30	11
28	19	22	24	28	25
78	24	43	56	71	37
77	23	44	54	71	37
79	25	42	56	70	37
79	25	43	56	71	35
78	25	43	55	69	37
76	25	41	55	68	33
79	25	43	54	70	37
54	36	50	39	67	64
67	53	52	9	61	60
63	84	8	21	66	52
15	19	15	16	46	29
19	21	17	14	40	21
37	46	22	24	72	42
20	15	29	13	43	26
28	45	38	24	60	40
46	69	43	30	73	62
72	47	24	9	68	64
51	12	6	4	6	69
47	32	23	19	53	62
45	8	31	19	18	80
51	71	34	27	77	37
18	13	40	49	24	35
72	75	31	30	44	63
22	34	12	14	12	38
55	58	32	16	44	40
64	94	43	24	68	50
69	57	29	30	69	44
0	0	0	0	0	9
75	30	30	47	36	59
31	9	14	29	19	25
59	54	50	38	50	46
45	42	28	0	57	59
20	30	40	29	73	25
75	61	27	28	77	81
71	63	28	17	77	48
71	65	27	17	76	47
48	49	23	29	36	47
46	47	21	12	30	55
38	12	10	14	36	39
76	75	25	50	58	89
51	48	47	18	81	87
62	71	28	30	77	46
78	42	32	26	57	48
61	44	36	31	56	33
50	27	27	22	24	21
50	60	47	43	77	89
58	68	55	48	72	81
24	26	7	15	11	5
53	42	43	29	77	47
48	44	43	30	84	50
49	51	45	30	75	54
60	42	44	28	64	45
60	44	45	25	64	44
74	45	34	47	62	31
52	70	36	21	53	88
37	45	28	24	35	39
33	28	22	23	30	37
24	19	14	20	14	14
14	18	3	13	17	72
63	58	37	36	56	78
61	55	20	34	56	70
60	27	35	33	54	36
55	28	32	33	53	42
53	36	39	25	40	23
43	51	25	25	86	24
96	64	60	32	70	86
48	47	25	12	66	53
50	55	40	19	34	44
42	53	40	42	24	45
59	49	52	47	64	89
62	49	42	36	64	89
29	7	33	23	25	24
24	34	27	15	29	26
30	55	36	53	48	66
82	50	42	36	51	71
66	51	51	24	60	24
46	45	44	33	33	47
48	57	43	41	23	46
24	37	43	24	25	26
22	37	44	24	26	17
42	59	30	43	51	24
69	81	45	17	39	58
59	70	53	26	45	58
41	46	23	18	39	24
0	29	6	9	24	10
57	58	40	28	46	60
65	55	43	33	53	67
69	55	42	37	51	63
35	21	16	7	28	25
51	46	50	54	58	45
61	40	38	56	63	67
59	36	38	56	63	67
52	72	23	30	47	58
63	44	22	21	27	54
35	60	23	57	56	71
35	57	17	38	49	55
35	62	17	39	49	56
32	44	22	40	36	61
34	43	22	37	37	59
52	73	42	39	76	74
43	23	13	6	31	26
47	29	37	28	44	27
74	58	49	30	69	75
75	39	45	47	57	44
76	40	45	41	60	45
76	40	46	37	56	51
74	39	36	40	47	30
75	40	36	28	49	36
0	0	0	7	15	0
38	53	33	26	57	96
64	41	25	50	60	63
28	49	42	32	33	56
48	38	41	41	38	72
55	43	41	35	48	82
52	33	30	37	40	53
43	36	32	49	50	72
53	75	40	33	53	44
36	65	45	32	48	42
19	23	7	16	5	19
37	57	33	51	31	45
92	62	63	55	71	65
4	5	0	5	9	9
4	5	0	5	9	8
88	44	37	18	65	19
0	5	0	5	6	9
0	36	0	16	4	3
25	32	53	25	39	31
47	55	25	1	64	28
53	31	49	20	53	55
54	65	24	39	47	51
45	46	29	25	41	47
38	34	24	28	31	39
41	53	24	39	61	44
77	40	26	27	76	48
75	46	39	18	83	55
79	53	45	28	86	59
55	31	61	26	55	50
57	28	52	32	67	68
59	31	51	32	69	64
44	31	45	56	74	61
45	32	45	57	74	60
18	16	15	13	7	28
64	38	36	32	59	65
38	22	0	7	44	57
87	50	59	32	62	22
92	61	47	51	70	71
94	64	32	55	58	62
43	47	28	25	33	52
25	40	22	2	26	23
65	86	61	34	62	61
38	27	35	29	39	27
54	86	61	34	66	61
65	86	61	34	62	61
38	27	35	29	39	27
38	27	35	29	34	27
38	27	35	29	34	27
38	27	35	29	34	27
60	85	61	32	62	61
54	39	26	17	24	44
76	50	37	30	69	72
66	72	57	50	68	68
71	71	56	51	69	64
56	60	52	41	66	64
50	63	52	34	66	47
53	63	52	35	65	45
47	56	46	33	56	30
47	54	42	31	45	28
62	42	48	43	58	60
68	39	51	12	51	59
71	39	49	29	49	55
62	36	46	24	48	43
50	38	47	25	47	42
52	38	44	23	46	40
49	41	46	24	47	43
75	47	29	34	43	67
61	54	31	13	38	62
66	76	38	21	50	22
52	74	48	48	30	46
58	44	25	36	30	41
30	28	28	39	29	28
30	28	26	39	28	27
25	37	23	22	35	53
73	52	46	47	64	78
0	5	0	1	4	3
47	31	27	22	82	54
45	28	29	20	68	37
14	59	36	38	31	23
28	27	32	21	28	33
52	70	27	40	84	83
60	66	32	29	89	70
66	57	34	30	64	54
28	17	27	29	23	27
48	40	21	34	53	25
44	71	45	45	62	45
44	71	46	46	70	47
43	75	41	45	83	43
31	40	29	32	61	7
79	92	21	8	88	85
51	54	19	13	79	44
59	76	50	31	63	48
32	64	41	24	67	32
99	94	41	37	72	87
74	57	29	33	78	63
37	33	15	7	29	39
51	49	27	21	36	30
57	80	57	40	51	35
51	77	53	43	42	51
51	79	39	49	69	83
32	60	39	29	27	45
60	57	24	29	79	58
87	64	50	56	47	49
68	95	45	41	63	87
42	24	51	28	33	31
45	36	27	33	54	19
53	52	54	40	72	67
91	65	62	40	82	78
78	56	58	41	71	81
75	34	39	21	73	41
38	37	46	34	45	25
33	31	35	30	24	4
62	51	43	43	82	62
18	29	40	26	36	12
54	90	25	33	65	57
26	14	3	10	11	28
32	39	42	20	84	55
62	26	11	13	3	39
91	57	34	35	52	51
96	58	32	34	52	59
13	13	7	2	6	78
72	46	58	23	60	53
9	0	4	13	0	5
9	10	8	39	2	13
52	66	33	4	80	46
52	66	33	4	80	46
26	23	16	50	8	22
25	23	16	50	9	22
24	29	20	49	11	22
48	56	14	4	63	56
51	69	28	27	55	55
46	39	32	30	61	94
83	57	43	48	72	69
48	42	35	35	27	37
66	61	32	41	55	62
65	87	42	39	49	34
53	74	32	36	41	40
65	33	16	4	28	41
65	55	35	36	40	35
80	70	37	5	47	40
48	51	43	24	37	5
60	74	42	45	50	52
60	75	42	44	50	51
12	3	0	0	0	9
12	3	0	0	0	9
65	53	46	35	70	75
46	27	23	12	61	51
43	23	29	23	60	51
57	67	48	46	42	35
54	48	33	42	35	38
54	62	32	50	77	61
75	54	42	44	80	48
56	62	44	41	55	53
0	0	2	0	26	0
70	87	18	26	43	60
41	47	24	33	50	55
88	87	30	15	64	91
85	91	25	16	57	90
85	92	36	30	51	90
81	85	33	27	47	88
76	51	27	27	37	40
60	52	22	15	29	22
66	50	55	14	52	41
47	60	38	29	98	35
13	15	10	21	27	35
78	40	36	16	44	55
54	57	52	27	47	40
56	30	23	18	26	25
47	26	23	25	24	21
62	51	32	35	42	66
48	63	28	30	56	72
95	94	24	46	56	75
7	1	6	8	0	0
37	63	30	25	53	77
37	20	30	30	64	57
70	40	34	20	48	33
79	90	24	28	57	36
79	90	24	29	57	37
79	78	24	21	50	62
50	44	44	48	61	43
57	69	27	24	57	47
57	66	27	24	49	47
57	67	27	24	49	44
57	65	26	22	49	43
55	66	27	24	43	48
98	63	27	32	54	54
84	70	25	10	50	54
95	73	40	31	59	67
94	90	41	32	73	68
82	66	45	53	86	81
80	65	45	46	81	75
72	34	22	21	44	73
74	27	21	37	39	68
81	48	45	35	74	58
54	57	44	25	64	79
55	60	44	26	60	77
2	0	0	5	0	0
67	41	38	39	82	75
68	58	51	18	42	73
43	66	24	31	79	58
45	68	32	24	78	74
23	30	22	34	37	53
68	57	42	16	79	56
38	26	7	14	45	7
62	54	26	20	62	41
38	60	23	31	41	56
48	29	30	21	34	45
51	56	44	31	44	28
70	76	57	55	32	65
51	58	40	24	29	49
40	32	36	19	54	40
71	68	50	21	55	51
4	2	0	0	0	16
62	68	52	30	44	55
41	52	29	34	63	62
99	88	44	44	55	60
20	63	27	30	32	35
74	60	25	30	75	71
74	61	26	31	78	70
56	60	35	36	39	77
34	53	27	35	37	66
58	52	56	49	62	74
0	11	0	0	1	0
52	64	52	55	71	57
51	62	55	57	68	45
28	28	33	19	49	26
60	51	49	24	100	46
33	38	49	29	56	10
53	24	28	28	55	44
42	31	28	16	35	68
59	52	29	38	86	51
2	2	1	3	2	0
34	26	25	21	52	45
28	26	35	21	54	34
27	25	18	21	40	23
77	88	30	51	53	81
65	89	33	43	59	42
45	73	36	36	41	44
41	66	23	31	45	73
31	66	25	35	38	33
32	66	27	33	37	35
33	57	29	35	38	33
25	55	29	31	35	37
25	56	28	31	30	37
17	46	29	25	24	26
69	73	39	27	31	37
70	79	46	32	36	27
44	18	0	25	12	31
9	2	0	0	7	2
29	34	33	18	39	35
46	41	39	38	63	77
47	41	30	42	63	78
47	43	32	42	50	92
79	44	39	24	50	77
40	11	3	4	9	14
66	49	39	27	33	33
63	39	36	25	34	38
63	34	35	26	33	37
63	35	37	26	32	36
63	38	41	25	31	36
44	24	36	38	53	49
84	33	39	22	68	41
87	29	26	32	56	43
34	60	41	24	29	43
35	34	27	30	25	65
70	89	23	29	90	77
0	0	4	15	0	0
0	0	4	15	0	0
48	32	26	23	65	65
60	35	56	22	54	86
27	40	36	33	62	30
50	54	36	24	52	42
61	58	34	20	60	43
65	52	9	5	72	45
90	73	9	10	90	66
95	69	15	17	47	55
61	57	12	9	18	37
71	57	42	18	95	45
57	46	25	18	71	35
62	87	61	41	55	38
49	65	40	31	24	39
42	76	43	9	82	64
72	86	60	30	95	87
0	0	0	19	0	14
86	28	38	33	55	53
25	32	45	47	41	46
44	40	17	0	43	36
49	62	22	0	55	31
58	50	21	33	85	58
44	36	38	32	79	54
74	70	46	29	79	70
62	36	30	27	29	37
71	59	38	28	76	53
37	43	38	23	67	40
50	78	43	23	69	80
36	66	32	21	59	52
36	52	31	22	64	53
29	52	28	22	56	53
41	58	21	24	52	64
34	59	22	28	43	35
73	64	28	46	62	95
0	15	16	9	18	0
48	36	30	33	90	23
62	26	21	3	29	53
68	64	31	27	65	61
78	52	28	9	35	66
67	61	43	30	64	49
57	54	60	43	50	94
65	30	21	21	59	75
32	11	3	0	0	22
37	29	39	31	32	46
17	26	21	33	37	9
65	49	35	17	76	48
5	28	35	15	37	16
19	29	17	16	46	15
30	61	19	21	71	18
39	55	13	22	61	31
43	66	24	31	90	29
41	54	12	27	64	32
33	72	20	24	79	23
43	73	29	29	92	30
28	64	24	21	74	20
32	68	31	22	73	25
41	67	21	16	60	25
29	54	20	15	49	18
43	72	25	31	74	42
53	40	44	0	35	57
58	52	26	38	77	55
21	43	25	34	32	40
26	27	53	36	35	35
26	28	43	24	31	33
59	17	34	23	33	39
46	37	36	28	70	43
51	35	40	24	74	46
39	20	22	14	30	43
58	49	19	2	26	53
63	48	40	27	101	47
94	51	46	38	78	47
93	65	52	53	68	77
57	51	50	25	69	56
3	5	11	21	0	9
23	30	24	10	33	41
26	27	29	31	33	36
33	30	29	34	23	35
37	76	50	35	52	42
74	58	44	21	63	76
38	39	20	20	84	42
51	64	28	47	92	87
28	51	17	33	56	56
35	58	17	40	66	73
87	42	36	8	31	30
96	50	37	8	26	36
59	65	30	7	39	66
33	57	35	11	45	79
29	47	37	20	31	60
35	46	28	20	40	64
71	69	46	37	50	61
89	74	57	28	65	78
34	39	19	1	24	29
35	54	31	29	36	46
0	0	5	0	0	20
22	35	21	26	37	59
80	49	27	25	63	26
86	60	53	50	64	36
85	57	41	52	60	34
37	45	64	20	45	77
44	67	54	12	95	50
22	44	18	13	58	28
54	83	26	40	74	42
2	0	0	0	0	7
72	61	47	40	46	43
70	44	22	26	56	37
49	70	54	33	74	35
49	69	55	34	74	40
5	4	0	0	0	33
60	89	54	42	68	46
76	76	28	21	76	96
62	56	25	19	79	50
63	56	26	20	80	50
42	49	23	21	74	50
41	47	23	22	72	49
37	31	27	18	38	47
41	32	29	23	44	32
62	59	21	35	71	51
57	62	23	32	60	55
53	58	30	32	56	50
58	57	36	33	57	52
59	56	36	36	59	47
58	59	34	35	56	46
60	58	37	34	54	64
72	61	38	34	54	63
26	30	22	33	54	36
83	65	51	42	77	72
77	86	43	41	64	71
55	35	20	1	60	37
77	55	34	30	96	72
81	33	20	18	69	67
55	45	30	25	59	39
57	72	25	7	46	44
62	68	22	7	27	51
51	41	20	42	41	41
58	36	24	35	57	23
24	29	37	11	28	17
25	45	43	32	65	31
36	15	21	12	26	26
90	60	46	28	82	82
34	28	24	26	26	31
44	95	55	27	71	72
41	92	48	37	58	66
40	26	28	29	40	39
6	0	0	17	0	7
49	45	49	40	45	68
64	72	46	22	47	75
68	65	52	22	44	78
56	41	21	23	55	72
52	57	40	4	33	59
19	30	9	30	26	7
17	19	7	35	25	10
54	50	64	32	58	74
47	38	59	27	54	63
51	21	19	17	31	56
63	49	29	28	60	71
33	64	39	25	38	32
88	68	50	41	98	92
78	67	49	38	48	50
67	68	49	30	64	52
26	36	45	24	43	26
26	36	26	25	45	41
43	76	45	27	84	96
90	60	63	37	59	69
60	29	51	27	59	52
60	37	51	14	49	36
66	37	49	14	48	39
54	36	57	9	34	50
50	35	44	24	25	42
27	20	22	16	46	15
44	32	26	18	58	28
44	29	24	23	58	24
48	45	27	29	55	25
59	51	30	29	60	31
63	57	34	32	59	31
69	68	40	25	66	36
87	80	31	45	87	63
83	64	29	41	79	63
82	82	8	41	56	64
78	60	24	39	82	63
61	45	20	37	41	43
75	58	31	26	48	33
84	90	43	35	79	47
52	67	37	30	53	46
70	45	21	25	54	54
65	52	46	43	93	57
49	65	27	50	73	77
22	32	53	24	41	47
85	71	41	38	77	91
82	70	31	17	75	92
92	65	22	17	51	72
60	56	24	17	26	21
14	4	0	0	1	2
56	41	7	8	41	32
34	14	3	1	20	17
6	0	0	0	17	35
45	43	21	21	45	50
78	66	38	38	51	64
47	45	33	18	45	26
34	35	12	8	28	40
55	38	25	19	58	59
67	62	38	25	58	59
40	36	36	38	40	66
78	57	38	44	86	75
43	67	32	25	73	73
67	93	50	21	70	83
34	54	19	27	44	43
83	56	18	21	69	82
32	48	10	5	84	40
0	0	21	21	0	0
83	57	32	40	69	81
85	49	42	34	60	87
90	71	37	21	67	79
38	39	14	2	49	0
53	66	23	8	89	86
37	44	12	1	59	34
54	66	18	24	38	45
46	11	7	25	28	58
15	47	16	13	25	30
17	53	16	19	16	25
18	53	18	21	18	24
18	52	18	21	18	24
34	38	23	27	44	25
26	19	16	6	28	16
76	45	45	20	101	55
52	42	56	34	94	24
53	39	31	34	86	54
91	78	36	19	85	42
68	72	24	16	50	39
88	67	31	5	70	69
24	31	11	10	8	18
20	21	20	21	17	44
53	55	50	31	33	43
60	54	30	19	63	75
55	43	33	27	64	76
86	42	60	24	57	62
15	44	4	11	14	3
92	71	33	26	58	86
57	74	43	27	30	37
54	68	40	27	30	34
44	95	52	30	59	71
46	74	42	32	28	41
48	49	36	30	38	49
26	58	31	23	37	35
39	28	48	17	50	49
59	76	31	45	88	63
49	49	27	30	36	55
63	65	53	35	59	68
59	64	54	35	57	64
28	54	63	22	85	66
15	14	11	3	42	32
15	14	11	2	42	32
51	32	42	35	59	47
48	55	43	37	84	63
51	53	46	41	82	59
57	69	51	48	54	54
34	43	26	14	48	22
69	68	31	39	76	48
69	68	32	40	78	49
69	71	30	40	77	48
58	54	34	26	68	62
58	83	56	28	86	35
57	82	56	26	81	51
50	75	50	25	86	33
34	55	30	21	53	37
75	39	6	15	50	47
41	67	26	21	87	28
89	61	52	31	46	67
83	47	47	26	34	49
71	60	43	32	65	67
70	78	29	37	48	24
56	67	24	27	61	48
71	54	39	35	92	69
55	44	32	19	81	59
64	50	40	31	77	66
79	85	54	57	46	78
69	62	37	51	63	87
51	30	41	28	47	53
98	38	60	48	82	87
88	38	56	34	91	83
48	38	38	25	67	63
73	33	34	16	78	52
27	17	24	19	40	26
39	27	28	20	40	26
35	29	30	16	39	44
34	32	36	21	32	44
46	67	43	30	70	82
39	62	36	32	59	76
74	76	49	35	68	96
59	49	50	18	35	62
79	52	32	15	41	65
74	66	47	45	54	54
71	60	36	43	74	87
59	57	40	14	72	38
58	77	31	38	64	69
46	77	34	39	67	66
49	51	27	22	41	43
92	38	24	2	45	60
55	58	42	17	84	76
74	38	58	24	67	87
79	58	8	6	78	80
100	75	39	24	86	61
3	0	0	4	0	2
3	1	0	4	0	2
73	53	48	30	94	57
93	88	33	24	96	58
40	52	21	26	64	31
68	38	49	43	64	54
54	26	61	44	28	35
5	2	11	15	3	15
0	0	9	26	2	0
47	46	33	39	37	22
59	57	24	12	47	59
28	61	34	45	47	41
30	51	39	34	22	52
70	78	28	25	50	43
69	70	36	25	52	43
69	78	35	21	52	43
0	0	2	0	2	0
63	66	32	25	44	51
41	60	21	8	52	48
44	63	34	11	73	51
46	66	33	11	60	51
34	28	29	18	28	26
94	51	27	18	84	78
95	56	29	18	88	83
97	65	32	39	83	82
90	52	28	18	86	82
45	48	41	47	34	55
26	26	37	30	40	48
66	42	31	24	61	46
76	49	39	23	62	76
10	13	21	47	10	50
58	33	44	46	50	81
54	25	45	45	49	76
6	3	21	41	21	45
48	27	42	37	49	73
1	2	12	3	19	45
43	34	38	35	55	76
4	2	8	4	15	47
23	60	43	30	74	61
23	58	32	26	72	60
63	28	40	48	80	48
4	12	9	0	6	23
44	51	33	24	66	33
4	29	37	27	23	22
30	49	35	14	41	23
68	80	57	16	55	54
56	64	63	28	35	51
77	63	55	36	42	46
35	63	39	23	69	62
41	68	28	25	25	50
69	49	32	50	93	81
71	73	41	25	58	91
78	61	37	29	86	70
72	65	37	26	75	80
28	45	21	28	35	41
47	32	47	43	25	43
80	75	41	53	68	71
0	0	0	0	0	6
69	56	22	22	80	83
46	32	23	24	36	39
52	49	48	27	83	68
54	71	55	47	76	72
50	71	54	49	56	78
39	40	33	39	36	46
76	40	35	36	84	28
54	68	23	1	60	64
45	66	41	24	71	86
30	50	37	29	28	49
30	45	35	26	32	45
30	47	37	28	33	41
28	45	33	24	35	41
26	45	32	25	37	42
26	47	28	24	41	36
26	48	29	15	40	35
26	45	27	16	40	35
25	46	28	15	44	33
23	47	26	17	42	35
26	46	27	17	43	37
28	47	27	17	43	37
28	47	28	17	44	38
28	48	27	14	44	38
27	46	25	14	49	38
28	44	26	15	48	36
28	46	26	14	49	35
28	45	28	14	52	32
26	40	29	26	53	8
97	57	61	33	63	56
94	77	53	29	84	81
62	52	33	37	54	38
53	50	29	29	43	32
52	52	32	24	40	32
57	47	30	22	63	35
0	0	11	9	0	0
48	79	38	25	88	69
0	0	8	35	0	0
31	78	41	19	34	32
35	24	41	12	30	29
61	43	30	37	43	37
93	88	24	8	38	69
96	87	22	7	39	69
95	88	22	8	39	69
40	45	26	21	54	56
78	51	55	34	83	93
6	9	10	3	28	17
91	71	20	22	58	97
44	24	18	5	25	47
81	57	51	47	97	52
33	26	25	27	29	39
62	47	31	26	40	39
63	44	38	24	81	76
53	51	29	13	64	75
72	86	59	31	88	95
78	89	61	33	91	66
74	48	46	57	64	42
22	14	12	6	7	39
57	78	31	46	62	73
8	17	7	8	8	32
35	51	27	35	33	53
54	90	44	39	60	73
8	3	4	0	8	11
16	5	18	20	4	48
61	65	38	16	31	65
90	60	23	26	97	69
5	8	2	0	8	16
60	70	21	32	57	70
19	16	2	1	9	11
84	84	23	21	65	73
94	52	26	22	73	47
49	58	31	40	81	51
49	58	35	29	69	56
31	51	34	12	49	45
60	68	43	35	67	42
73	59	36	41	74	77
70	55	41	43	73	71
55	33	41	22	51	67
55	22	34	17	58	40
62	27	25	23	69	35
80	38	26	19	63	43
96	89	63	34	71	72
90	95	43	18	97	60
38	52	43	41	57	56
34	51	45	36	58	56
33	49	32	21	56	77
64	65	36	36	49	72
53	43	14	21	38	52
86	85	47	32	62	63
63	59	21	30	54	60
35	41	26	18	29	30
74	63	40	39	56	38
69	52	25	6	42	32
66	66	40	32	45	54
28	27	18	22	40	63
32	28	39	30	34	43
41	44	28	35	45	53
12	23	16	2	22	17
36	29	33	30	25	44
28	21	34	26	30	46
82	71	49	29	91	60
82	70	47	29	90	60
22	34	30	27	21	39
47	27	12	27	40	46
74	75	27	41	59	71
70	72	25	39	56	65
68	71	26	37	59	70
24	40	17	29	19	37
24	41	17	29	19	38
23	34	16	28	17	39
57	61	38	39	59	89
64	73	41	37	66	94
62	48	43	42	71	90
62	53	42	42	77	87
33	23	14	11	34	61
42	39	51	28	35	43
39	39	28	46	61	58
58	30	28	24	58	50
47	33	21	24	41	42
0	0	10	10	0	0
73	49	32	16	54	51
53	95	44	34	44	48
70	36	46	41	31	29
68	36	43	41	32	48
60	42	47	45	40	51
67	45	49	40	42	48
21	28	27	31	50	34
21	24	27	29	50	27
37	32	34	19	41	33
35	50	44	23	74	66
55	56	21	27	75	61
56	56	21	26	77	67
37	61	42	49	43	65
37	53	41	50	50	65
36	34	13	7	19	76
82	91	37	43	61	57
57	65	32	36	73	83
54	71	32	35	71	83
54	77	32	33	76	83
30	58	33	11	39	23
52	42	23	17	43	40
10	27	4	23	15	17
10	28	4	27	15	23
63	47	52	45	57	54
12	14	3	31	20	32
83	35	62	50	73	66
52	36	45	41	38	43
41	32	46	32	30	48
49	63	50	9	35	34
17	18	9	32	16	37
11	5	8	29	9	29
72	44	58	43	51	58
68	44	59	46	51	55
51	27	50	23	41	45
69	72	52	55	72	77
68	59	31	25	56	92
56	54	54	26	63	42
45	61	28	27	47	23
52	58	34	31	46	35
61	69	38	40	51	35
97	89	40	36	59	38
55	54	52	5	53	30
63	53	24	40	75	92
10	15	15	32	1	43
35	86	23	24	79	61
40	91	24	32	78	65
54	89	60	42	66	60
62	48	62	39	41	51
25	50	21	3	28	38
25	44	22	4	56	49
4	1	1	18	0	16
60	63	28	53	63	71
4	1	1	15	0	16
0	2	0	1	3	0
82	82	21	34	80	74
82	82	11	16	70	78
22	23	18	22	13	52
75	51	42	35	72	49
38	31	23	18	56	14
4	12	15	21	0	7
5	11	13	20	2	2
64	57	23	42	79	64
59	68	51	28	95	69
52	71	54	29	96	71
53	76	57	33	96	75
54	75	58	35	95	75
49	59	30	32	87	61
60	85	50	21	74	50
70	74	57	26	73	54
66	73	55	27	72	57
51	70	49	25	69	57
58	74	62	37	65	58
56	78	56	34	62	56
56	83	59	36	62	56
55	75	54	35	63	58
72	76	58	46	63	57
70	67	51	36	67	57
71	50	56	39	65	47
63	49	48	39	66	45
62	53	48	38	65	42
63	53	47	37	65	44
67	46	47	39	64	43
68	45	47	35	65	43
65	41	51	26	47	43
61	76	52	27	68	46
67	83	52	31	80	58
90	61	64	47	91	50
66	45	34	44	51	54
35	36	25	32	46	65
65	64	54	30	66	34
5	0	0	0	1	27
41	61	39	4	38	21
68	28	38	32	40	32
0	8	11	24	3	13
0	14	34	33	0	10
48	25	44	33	43	63
47	21	42	30	43	66
55	61	31	52	52	48
28	37	17	17	15	4
68	94	48	27	69	54
77	67	26	42	86	62
49	43	31	25	81	44
31	24	36	26	58	30
40	24	38	32	71	36
46	32	52	36	67	59
41	19	47	13	47	58
21	24	39	13	41	49
20	25	41	12	40	49
21	25	35	11	35	48
21	24	37	13	35	48
21	25	37	13	36	47
22	25	39	13	37	45
23	22	37	18	30	38
56	80	13	17	50	73
46	50	43	23	61	38
59	72	56	32	82	76
88	80	35	35	44	50
64	80	36	24	43	43
48	57	21	15	25	48
62	65	27	39	73	33
88	69	29	36	75	53
7	49	55	30	55	36
51	21	17	36	13	47
27	31	61	41	43	20
20	27	58	19	32	13
73	76	54	38	84	82
2	0	7	21	0	0
22	3	20	27	8	13
54	53	35	27	38	39
52	64	60	45	68	62
59	91	52	38	77	60
56	89	58	38	74	65
69	44	41	45	80	77
41	34	26	8	36	27
63	47	24	33	63	53
57	38	33	27	64	55
65	41	32	28	59	53
76	72	53	31	95	46
32	58	26	37	75	31
51	49	59	44	48	59
0	9	2	8	7	5
34	42	5	23	65	31
65	91	37	23	78	51
35	57	39	22	38	32
32	47	39	23	29	31
30	4	7	30	18	50
3	9	0	5	13	14
66	58	39	19	68	32
3	3	1	5	4	28
3	3	0	4	4	28
63	37	29	49	52	62
89	81	59	32	75	84
94	77	57	36	76	80
58	70	40	47	30	57
63	74	37	44	59	31
59	70	37	37	48	66
60	64	37	46	54	56
50	48	31	33	57	9
61	46	31	15	53	49
68	72	39	40	95	54
45	33	28	37	65	81
33	42	25	37	51	54
35	74	38	37	24	28
78	40	22	25	56	58
72	27	48	46	56	56
24	32	12	12	23	37
0	0	4	7	5	17
35	50	20	26	59	53
45	53	26	33	73	74
46	54	30	35	73	73
11	19	22	17	10	31
39	64	21	11	69	38
40	57	34	33	69	52
62	44	33	28	49	96
27	30	40	33	36	27
29	30	40	32	37	27
0	0	0	12	0	0
59	76	53	35	40	33
71	82	56	25	45	71
78	84	55	26	45	70
79	82	53	26	44	71
80	83	55	26	47	71
79	82	53	26	48	83
71	83	57	26	54	83
65	82	57	25	54	83
63	81	57	40	52	81
59	83	55	34	53	80
59	81	57	37	50	75
58	87	53	36	50	75
63	85	56	38	52	75
1	0	0	4	0	0
46	55	35	33	60	61
38	46	22	22	43	40
50	57	52	39	44	69
75	60	51	39	64	92
44	14	40	26	38	51
96	60	22	12	85	72
35	78	30	31	69	75
74	59	54	26	58	55
49	49	41	25	41	33
79	35	45	15	36	47
46	69	31	29	55	68
50	79	32	33	49	63
44	68	60	39	50	52
73	79	35	25	75	81
78	82	42	26	76	68
25	26	8	8	40	49
57	48	25	21	60	46
34	75	39	42	49	62
25	47	37	35	35	29
47	30	53	26	63	57
44	50	56	37	73	45
41	48	40	28	77	55
38	41	43	22	69	49
62	91	47	25	75	84
44	48	32	21	49	61
78	36	35	40	34	20
83	44	34	53	61	44
68	54	44	39	73	77
72	46	42	33	69	41
86	80	26	32	74	86
45	37	28	21	55	36
56	66	46	19	72	36
0	6	12	34	5	15
81	78	63	57	87	67
99	69	50	30	82	67
32	13	1	6	54	17
65	63	41	40	44	27
59	38	35	17	45	65
54	16	39	24	34	35
47	26	33	24	22	55
51	26	34	24	22	55
88	75	31	32	82	82
88	81	37	31	71	95
70	69	47	35	49	47
36	9	36	22	27	24
53	49	23	3	62	27
39	44	16	22	37	33
29	63	26	29	68	55
41	56	21	42	51	55
54	72	42	47	60	82
70	49	34	33	87	72
37	34	27	27	72	38
78	62	30	29	80	61
6	7	0	8	0	10
47	52	36	35	50	38
60	54	2	9	36	23
53	43	22	31	47	48
87	66	47	4	61	61
60	44	34	4	56	45
40	44	25	25	46	23
63	80	42	27	61	53
45	51	39	19	46	22
44	45	40	23	40	23
81	55	20	45	65	50
68	54	20	46	62	49
9	22	56	24	13	35
9	19	64	22	17	16
51	78	38	27	59	69
66	67	50	27	88	69
38	48	22	20	51	67
8	2	22	9	11	0
14	2	50	43	11	11
54	35	19	24	62	55
47	36	16	26	53	62
41	51	30	25	50	50
47	57	29	32	62	42
31	69	55	40	69	74
42	42	49	37	55	63
41	42	51	38	56	62
41	41	55	43	70	67
43	35	52	44	71	62
41	29	51	53	73	69
40	48	24	29	49	24
13	24	24	32	10	37
4	20	0	0	31	54
26	61	43	40	82	81
28	61	40	33	81	84
42	62	39	27	92	72
48	83	21	23	47	62
3	20	2	0	0	11
2	20	2	0	0	11
3	20	1	0	0	10
37	50	45	21	84	79
43	31	25	22	50	43
66	74	35	35	69	70
8	34	21	27	19	17
51	52	34	17	62	62
71	34	58	36	62	17
71	33	57	36	61	17
71	34	58	36	66	17
79	41	59	45	76	29
13	17	16	7	27	23
57	55	22	26	90	82
29	56	39	8	36	55
29	56	38	8	35	61
61	55	63	27	81	40
34	34	24	7	39	44
32	60	44	24	63	39
61	71	22	40	54	59
54	29	21	21	44	23
39	36	4	23	47	41
74	63	45	50	77	76
65	48	44	48	59	78
36	40	8	11	5	34
59	55	37	21	69	53
43	50	15	10	60	59
47	43	38	26	64	55
42	36	40	31	52	25
60	76	40	36	69	57
37	41	35	24	27	31
0	0	16	46	17	0
0	0	16	39	8	0
77	68	43	16	76	43
77	68	33	21	74	42
90	83	43	35	35	78
77	41	33	25	59	61
63	33	18	25	38	54
87	58	31	46	64	54
52	58	33	33	63	32
29	23	21	19	49	22
23	70	64	50	48	57
77	50	46	47	80	89
32	40	24	24	22	48
52	38	53	48	23	19
53	23	33	29	38	41
49	22	41	21	46	44
51	33	36	27	38	38
47	24	36	25	30	34
34	25	35	19	26	30
35	24	28	27	22	29
68	53	42	26	36	42
72	74	41	20	39	44
73	74	37	27	34	40
71	70	37	21	35	38
69	62	37	20	34	44
68	63	36	26	32	45
68	62	38	19	34	46
33	23	34	30	47	31
50	41	38	24	46	37
16	10	20	27	19	7
26	27	26	30	38	25
21	33	26	24	29	39
70	55	40	52	59	57
67	48	30	33	43	32
58	36	28	26	44	52
77	41	24	31	67	70
59	37	28	24	49	38
53	32	24	16	50	60
62	50	56	54	60	84
3	0	0	0	0	0
22	41	21	22	36	57
86	64	38	49	35	46
89	87	43	54	96	58
60	92	49	50	92	21
8	29	10	0	45	1
42	40	35	24	29	26
86	60	29	44	79	58
89	59	28	45	82	35
79	74	40	38	80	81
60	75	42	23	28	49
72	71	35	21	62	63
56	77	27	41	66	53
56	77	63	33	83	73
52	62	31	23	48	66
49	53	27	37	35	46
63	75	58	47	63	78
73	72	47	24	71	69
1	0	0	0	6	6
68	54	38	14	58	33
68	51	32	23	67	33
1	0	0	0	2	4
63	30	35	22	61	38
54	75	43	31	79	43
56	65	41	31	86	44
47	63	37	18	81	43
43	53	31	29	61	43
58	51	47	29	91	37
42	41	29	28	80	25
29	21	24	30	52	13
39	16	16	27	13	19
23	40	25	27	27	38
93	70	32	19	76	95
98	69	32	36	74	91
87	55	48	56	54	63
29	45	48	28	54	46
35	83	28	21	95	61
35	84	28	13	95	60
16	8	26	14	34	24
36	53	32	26	37	67
53	73	56	27	76	51
40	47	24	28	46	45
56	72	22	28	46	48
56	74	21	29	48	49
53	81	29	36	49	40
52	78	33	41	56	45
36	50	28	14	91	46
47	54	38	14	91	43
63	51	25	38	78	77
75	51	41	47	88	47
28	54	53	29	93	58
33	33	40	24	64	42
36	28	41	26	56	29
33	52	22	16	37	34
96	54	22	17	70	56
82	70	39	37	89	61
79	57	29	28	84	79
77	57	31	29	85	67
45	23	25	23	40	22
74	81	31	37	50	69
95	82	29	23	48	47
74	85	43	30	74	63
55	73	47	29	71	59
36	48	38	21	70	50
69	18	29	39	83	70
42	48	41	26	38	45
58	58	29	30	47	29
63	72	49	30	38	91
62	76	50	26	41	96
29	51	10	0	27	51
38	7	4	19	28	31
77	25	28	46	71	50
59	34	41	25	66	51
69	73	42	36	75	62
72	60	40	31	65	36
29	48	26	24	48	55
29	25	31	27	50	52
86	93	47	40	81	65
74	64	52	44	72	75
17	16	7	6	7	18
78	66	51	42	63	79
61	68	48	42	49	63
63	66	50	42	52	66
57	66	50	39	53	64
30	39	25	21	35	22
82	76	48	31	80	53
69	41	41	20	79	29
30	28	52	32	52	30
23	22	7	17	21	24
34	21	33	30	30	40
58	57	36	34	45	62
31	19	19	8	24	17
35	30	33	35	40	37
31	27	26	27	42	27
0	0	2	9	0	0
98	58	37	43	100	59
37	38	28	37	49	31
34	35	34	19	74	64
63	46	24	27	38	43
46	47	20	2	84	46
20	33	21	3	22	47
52	8	17	3	15	45
100	84	34	28	71	67
65	10	9	0	14	29
92	75	27	29	72	54
88	63	32	32	36	50
86	69	23	2	68	68
42	47	30	35	69	47
25	37	29	26	59	45
24	36	18	20	50	39
91	79	31	43	56	74
70	79	52	48	82	73
50	31	26	24	27	35
29	38	47	46	72	49
39	63	43	31	70	52
32	50	38	27	39	30
55	26	28	16	54	48
43	51	27	8	62	44
26	25	32	34	15	4
37	30	30	35	40	34
19	12	21	25	26	0
90	66	29	26	91	65
75	62	47	24	60	32
67	49	42	23	50	33
76	74	45	32	84	57
62	76	42	30	80	58
43	47	24	25	63	55
52	67	30	35	65	53
24	17	27	22	16	29
25	15	24	22	16	29
31	39	34	18	32	27
34	39	44	32	35	36
32	38	37	30	35	37
32	40	31	21	42	29
54	38	32	19	51	40
51	43	29	21	53	39
57	40	20	24	49	31
52	38	20	24	50	29
33	30	31	24	44	28
74	67	43	44	80	48
46	38	20	24	44	32
46	36	20	21	43	29
27	42	24	42	54	34
12	48	10	23	19	30
64	64	32	40	38	25
34	40	35	2	43	16
30	40	41	10	45	4
73	60	45	46	77	54
61	31	54	31	57	68
29	23	28	33	34	43
42	49	36	38	17	29
14	44	48	44	53	55
75	84	57	43	77	96
59	78	39	26	85	55
74	75	34	23	94	77
46	43	24	12	31	24
60	59	33	13	40	37
64	86	29	31	59	64
14	27	16	34	49	48
75	75	25	30	79	97
57	55	28	32	70	36
24	28	23	3	38	37
53	68	22	18	71	50
76	61	33	41	48	50
16	37	37	32	30	29
43	53	36	22	51	68
41	30	21	23	72	27
34	31	22	23	63	28
60	50	30	27	44	53
47	81	26	28	33	70
68	89	34	14	44	60
81	79	42	35	63	56
78	89	38	35	66	52
74	89	37	36	57	48
59	68	26	35	58	44
65	68	22	44	61	46
42	46	17	26	65	38
16	26	23	18	42	22
74	57	46	27	92	84
32	31	24	21	61	47
61	66	26	30	55	90
58	58	25	23	30	53
63	36	23	23	62	46
43	37	32	23	53	14
84	68	39	35	82	79
54	50	38	32	60	36
54	50	39	32	60	35
78	55	43	32	71	49
45	89	23	46	49	69
32	56	23	11	41	35
36	61	24	22	44	43
65	60	30	29	53	51
50	55	24	22	35	19
37	39	18	14	45	33
0	0	12	22	0	0
0	0	15	25	0	0
64	83	30	7	63	70
0	0	16	25	0	0
70	63	37	20	51	87
60	70	43	20	53	95
36	27	18	22	46	52
92	68	51	39	87	28
22	63	38	26	47	71
54	63	25	42	47	62
55	63	24	43	48	62
81	70	25	7	60	75
9	31	2	11	10	39
6	46	5	16	15	34
39	73	47	49	62	49
50	51	37	25	58	74
57	46	37	25	62	57
53	63	40	32	62	20
50	43	33	29	46	10
36	43	33	30	38	10
34	21	44	21	68	28
73	63	30	27	47	52
68	68	27	34	48	72
36	26	36	33	1	50
15	42	19	10	20	21
50	52	29	48	71	72
61	29	34	26	43	53
45	38	34	15	44	59
45	38	31	14	36	59
66	21	49	30	47	54
68	31	57	32	44	45
71	29	54	37	36	28
73	24	51	28	33	31
27	20	21	16	23	16
24	19	0	0	22	16
74	73	55	35	54	77
70	73	59	31	52	77
64	64	54	37	37	69
60	81	50	53	82	75
78	60	37	14	70	47
79	60	36	14	74	48
90	66	41	32	68	42
20	31	35	43	71	31
30	31	34	44	77	28
32	31	34	14	53	31
94	63	42	27	84	84
35	22	10	15	19	13
60	20	12	38	63	47
63	41	23	29	46	79
25	26	15	7	21	40
23	28	19	9	20	39
23	28	20	9	21	41
21	28	24	8	21	41
44	55	30	30	41	40
77	76	16	22	75	62
66	69	41	23	54	42
74	58	38	31	59	39
56	55	39	21	38	31
66	47	43	9	41	30
58	50	46	24	41	36
54	45	39	22	36	32
78	82	43	35	67	35
49	75	34	41	32	29
48	26	22	30	32	34
81	72	32	21	74	43
0	0	5	13	0	0
66	53	24	26	40	35
77	72	36	25	59	69
11	21	19	33	18	27
56	53	46	35	96	64
46	37	19	25	43	63
49	37	20	26	37	66
36	35	34	40	41	62
70	48	27	2	64	45
87	62	45	11	77	62
98	65	41	3	88	69
49	71	22	11	55	62
35	54	30	17	42	46
42	41	41	1	63	37
25	38	37	0	48	37
49	24	41	30	67	54
24	42	48	28	57	61
35	35	21	14	56	63
42	45	28	21	53	72
47	61	23	32	75	84
45	36	25	31	50	74
31	37	49	24	54	61
31	36	49	30	50	66
63	51	56	25	52	22
60	56	54	22	49	29
53	64	54	22	89	27
72	82	51	31	80	83
78	78	52	12	74	79
51	49	30	26	61	57
76	23	42	31	89	76
82	25	40	31	95	85
89	26	40	30	86	83
83	30	41	28	81	76
80	43	34	24	74	71
45	49	29	10	72	63
59	51	30	31	66	59
51	36	24	22	49	55
4	13	1	2	2	7
52	70	22	16	52	67
55	71	22	16	53	67
53	67	21	15	49	67
54	69	22	16	53	67
54	71	22	15	53	67
55	71	21	16	54	67
54	71	22	16	54	67
55	71	21	15	54	67
53	70	22	16	54	67
1	9	0	6	4	0
41	47	39	27	42	47
60	79	55	38	77	49
59	59	59	28	51	59
36	51	27	19	26	24
66	57	41	31	48	56
45	39	31	27	45	63
65	74	52	34	75	59
49	70	55	25	59	44
31	31	31	27	31	33
23	20	25	43	37	33
67	76	41	47	81	67
42	53	27	35	44	63
36	22	37	15	45	16
50	47	44	44	43	75
87	70	35	41	73	53
77	51	40	28	74	44
47	61	26	31	59	56
50	56	29	8	67	55
64	73	29	36	76	89
62	83	52	23	77	85
71	82	55	39	80	83
70	85	53	42	80	83
13	0	18	32	6	17
15	2	19	33	6	13
40	42	27	23	51	28
54	53	26	26	31	55
75	51	37	38	91	88
38	48	21	29	50	40
52	48	23	28	57	47
58	52	26	28	64	56
56	63	25	29	67	59
60	59	29	32	77	62
63	66	31	32	97	67
67	67	33	33	91	65
65	64	27	23	85	85
61	75	45	24	70	46
68	71	52	27	72	55
28	43	55	36	55	29
23	33	49	36	47	33
30	41	50	37	55	42
27	38	45	27	49	27
23	40	50	32	53	20
13	19	18	15	28	25
12	18	34	20	30	17
34	40	22	32	43	44
34	44	25	28	36	42
9	15	6	17	19	17
37	40	26	33	35	53
44	61	32	37	52	70
10	15	13	21	27	17
46	76	47	42	68	73
84	69	46	39	64	78
85	69	46	39	64	78
26	13	15	7	27	9
25	13	16	7	26	9
26	13	15	7	25	20
26	13	15	8	26	21
92	71	53	32	65	96
31	24	16	12	23	26
85	70	54	33	59	98
26	20	17	12	17	25
26	20	16	12	17	24
24	8	15	12	17	26
24	15	21	16	18	28
28	15	12	11	10	28
22	13	12	13	10	28
24	10	12	12	9	28
17	22	11	13	12	26
17	23	11	11	11	28
23	21	6	12	9	26
22	24	6	12	10	20
18	23	6	11	10	9
18	23	6	6	9	9
17	23	6	6	10	3
41	57	33	21	26	26
61	68	36	16	84	68
85	67	38	34	47	60
80	62	25	13	50	57
68	53	40	33	55	41
29	30	33	14	34	34
88	92	38	14	89	82
56	40	35	38	39	49
56	39	24	7	27	43
45	24	23	6	22	42
38	79	46	26	52	73
78	83	22	4	93	87
96	92	40	21	76	91
47	76	32	45	49	56
91	36	35	30	57	36
40	31	29	27	28	30
83	51	36	51	62	65
41	58	12	16	46	43
58	56	40	16	61	90
53	45	28	16	56	79
30	71	41	22	39	57
83	57	55	53	61	62
62	62	36	33	50	50
5	0	0	0	0	0
26	36	25	32	51	34
25	38	26	34	50	37
24	33	22	30	49	34
69	63	27	32	37	48
27	47	21	26	20	33
33	8	16	26	36	36
63	56	52	57	57	75
30	22	25	15	20	49
49	64	27	25	86	63
43	59	28	23	85	53
64	92	32	27	60	48
0	0	30	30	0	0
0	0	29	31	0	0
65	60	28	27	65	51
60	33	24	45	58	21
60	32	27	44	59	20
60	35	43	49	83	29
68	38	45	46	90	30
0	0	1	3	0	1
83	46	26	24	64	83
59	43	44	26	73	61
98	72	46	44	61	55
70	59	45	34	24	36
33	5	13	14	33	55
23	12	10	21	37	7
24	12	14	22	32	7
35	31	24	22	33	31
88	84	25	40	54	66
85	70	30	24	58	60
46	61	42	39	43	35
60	64	27	9	43	63
61	72	31	10	59	65
82	67	25	46	80	76
80	62	23	43	76	76
80	70	24	50	81	80
68	36	32	35	42	73
64	58	37	31	66	96
13	41	40	19	34	19
33	68	45	24	85	54
44	68	21	22	61	51
71	80	47	22	63	29
52	28	27	36	19	41
35	23	29	50	17	13
41	52	38	21	77	87
40	56	40	21	76	87
41	60	39	21	74	80
39	59	34	21	71	82
41	55	63	37	21	43
85	63	34	48	98	85
79	64	33	53	96	87
44	70	27	22	28	35
46	42	30	39	69	36
60	38	32	24	54	53
10	7	28	19	19	17
87	64	25	29	45	58
74	60	27	17	44	59
72	55	31	17	44	57
74	58	53	25	68	81
67	84	53	35	71	76
57	40	40	36	44	70
45	73	36	48	90	57
42	56	33	28	50	76
40	22	10	32	13	55
52	21	42	53	35	48
0	0	43	53	5	0
63	37	43	52	35	80
25	46	45	40	24	32
25	46	45	41	26	33
24	45	47	41	25	32
70	73	37	34	72	55
69	76	23	45	53	52
69	66	31	32	48	40
60	58	31	33	55	38
38	33	37	24	30	33
66	23	29	28	56	50
13	16	16	2	13	12
61	39	37	21	40	27
60	48	36	19	40	27
28	71	46	39	90	98
87	21	51	46	81	82
65	54	25	19	35	35
21	38	22	32	33	28
31	57	20	0	47	45
42	33	21	16	58	54
45	39	29	25	61	62
4	0	0	0	0	2
44	57	27	27	45	59
31	52	20	29	46	49
33	51	30	33	47	48
36	33	20	19	37	34
39	27	23	18	31	32
11	13	7	29	5	28
58	63	49	37	84	71
70	38	42	25	67	54
70	61	37	23	79	69
72	72	50	40	62	85
64	70	57	43	52	82
57	64	61	44	51	78
75	47	25	30	53	44
31	41	27	25	39	34
87	79	37	26	74	76
58	74	46	45	44	62
76	42	27	26	30	58
52	58	47	45	68	90
80	77	18	21	47	93
73	78	36	23	48	43
14	5	1	0	11	17
17	52	27	41	29	21
63	77	32	36	71	39
70	88	24	6	71	35
64	68	42	27	54	47
68	72	44	27	54	48
67	72	43	25	54	51
67	72	42	27	54	51
61	70	41	24	51	49
56	45	60	29	57	52
62	43	46	30	42	50
23	20	22	21	25	41
35	65	28	29	32	25
35	77	26	12	36	25
34	91	28	38	45	31
60	61	38	45	67	42
55	55	36	12	49	28
75	60	34	19	57	30
74	62	39	23	58	32
81	39	34	38	49	74
67	35	32	24	42	61
61	48	41	26	75	21
82	73	48	28	90	74
30	49	40	21	46	36
85	46	28	31	58	57
90	68	30	25	70	65
60	39	37	26	50	55
36	50	48	28	40	51
37	45	32	18	55	30
40	27	30	44	52	23
40	27	30	43	52	24
56	37	25	27	55	44
63	47	42	34	47	61
28	42	37	27	69	23
44	79	36	35	52	98
85	78	56	21	76	97
58	43	37	38	78	61
45	84	28	46	83	50
34	67	34	29	62	8
24	31	31	19	54	0
47	28	25	22	50	61
[truncated: 93,997 more rows]

## Sheet: NN-Std
Table S5. SNP dataset used to perform all population genetics analyses. The locality names, SNP names are provided. YY refers to the number of allele 'i' and NN to the coverage.
64	70	114	98	68	74
64	70	114	98	68	74
64	70	114	98	68	74
64	70	114	98	68	74
64	70	114	98	68	74
64	70	114	98	68	74
64	70	114	98	68	74
64	70	114	98	68	74
62	94	42	32	56	96
87	93	35	43	78	87
64	59	34	29	65	71
38	40	36	28	34	33
31	39	35	28	31	32
70	76	26	34	49	51
40	32	31	33	39	24
45	31	33	40	37	30
58	56	63	43	59	66
91	64	63	24	92	82
88	62	61	24	90	81
67	57	43	22	73	55
25	46	22	21	70	56
91	84	53	39	74	84
57	35	21	29	53	53
68	60	29	31	64	61
51	61	54	22	96	67
70	84	37	42	64	42
66	80	36	32	62	35
65	78	37	37	57	30
38	23	26	23	30	28
55	52	22	25	101	85
54	49	21	25	101	78
53	46	22	24	99	75
54	46	21	23	92	68
54	49	24	25	96	73
55	47	25	25	96	72
79	63	34	36	59	34
83	44	33	50	58	25
70	38	38	51	53	22
96	74	36	37	63	64
41	47	57	21	64	47
61	81	29	25	74	56
99	61	26	24	81	41
95	56	28	22	79	41
91	49	29	23	74	44
81	50	26	37	76	26
70	45	28	38	71	23
59	81	62	37	92	71
88	50	47	34	86	57
89	50	48	34	82	51
80	54	46	38	71	47
51	49	30	42	43	48
57	63	43	32	56	58
53	90	54	33	84	53
52	34	21	32	33	28
56	40	48	25	52	47
65	54	56	27	56	67
45	27	21	21	44	35
61	76	27	36	100	79
48	62	28	28	56	45
48	55	26	26	58	41
45	53	25	23	54	43
38	38	22	22	52	37
77	66	43	34	67	50
59	53	41	22	97	57
77	39	38	34	58	34
45	44	26	35	53	78
34	28	41	33	57	58
27	34	25	34	25	48
39	50	42	44	31	67
31	46	42	39	27	66
70	54	21	30	68	60
59	76	23	27	39	68
59	70	24	30	41	57
43	50	38	37	91	72
83	48	31	29	69	54
50	30	51	27	60	50
52	27	45	40	77	35
67	41	50	49	83	57
79	41	48	50	76	48
80	39	46	56	53	34
37	28	41	45	41	54
37	28	35	46	40	53
59	49	22	36	37	61
67	45	23	35	37	61
72	34	38	45	39	29
62	29	43	33	31	28
62	26	39	33	31	29
40	61	32	28	58	53
43	74	36	32	56	60
54	83	42	31	66	71
45	84	47	33	63	69
82	89	39	33	71	79
51	49	53	37	80	91
40	37	32	23	51	43
42	46	32	27	66	52
52	47	32	28	63	53
51	47	32	36	63	53
54	53	35	47	69	57
44	34	57	41	83	51
61	67	37	26	37	68
59	69	42	29	38	68
43	58	23	27	37	40
40	49	33	33	68	47
94	35	30	26	44	59
49	47	41	36	44	80
42	39	31	31	41	72
82	43	53	45	67	81
91	64	59	43	76	29
80	92	22	46	52	94
57	67	42	33	48	52
56	72	34	34	41	47
53	62	24	38	32	37
44	50	26	31	57	44
42	33	28	27	54	56
75	78	49	29	72	73
82	86	41	33	87	60
79	86	47	32	92	53
53	84	39	47	73	46
83	49	34	31	55	66
70	44	25	36	41	53
54	29	39	43	32	33
66	76	46	23	98	79
57	80	63	26	83	74
82	73	34	39	53	85
77	76	34	28	54	75
55	90	43	26	40	58
56	81	43	28	40	56
40	79	41	27	39	55
41	81	43	25	40	48
32	54	25	24	33	37
88	55	48	30	69	48
88	51	51	22	60	35
27	55	34	30	37	32
69	38	25	45	44	28
34	46	36	36	52	45
62	64	48	30	70	66
62	62	40	25	80	69
54	53	44	32	77	66
42	54	43	25	73	65
42	37	32	25	42	39
37	34	36	24	41	55
79	58	41	22	64	93
86	61	43	27	70	88
63	63	45	26	78	69
68	51	32	28	83	65
80	87	36	52	67	76
52	62	36	35	49	72
48	64	34	25	40	58
54	40	25	24	49	35
78	66	41	24	36	71
23	36	38	44	48	41
53	68	39	46	55	46
49	60	36	27	52	48
48	36	40	27	49	38
72	55	58	48	68	79
72	52	57	50	72	76
70	51	28	44	69	80
72	53	29	44	69	82
75	65	46	31	77	59
40	53	35	33	61	37
55	41	46	44	90	28
54	41	46	46	88	27
55	41	46	46	90	33
45	41	41	33	84	23
46	44	32	31	84	33
67	50	39	50	53	50
47	39	26	35	28	51
47	38	28	37	29	51
78	58	33	23	97	75
90	85	48	28	64	53
63	33	56	27	57	42
57	62	51	29	65	72
51	61	43	35	67	62
51	71	35	29	73	63
51	71	31	36	72	64
28	35	26	36	41	30
53	42	56	43	62	67
47	39	54	45	49	63
43	33	47	39	39	67
54	33	53	30	49	55
24	29	22	21	33	42
31	29	22	22	24	44
31	30	22	22	32	46
31	28	23	23	28	43
30	30	22	24	27	40
57	95	31	40	85	73
63	43	31	49	72	35
33	49	36	48	68	33
48	71	31	46	80	66
65	63	60	24	65	66
68	70	21	42	65	68
66	70	22	39	64	68
77	82	36	29	71	80
70	66	29	26	97	93
35	81	54	25	83	72
50	31	32	27	48	68
53	89	40	37	95	88
52	88	38	36	95	88
47	64	31	28	63	57
57	57	45	27	69	70
81	47	47	38	94	72
41	42	34	27	94	65
67	75	53	51	46	51
68	86	51	39	83	51
47	56	42	31	72	44
43	71	41	26	77	48
41	48	29	25	62	44
88	34	45	30	63	56
77	78	29	36	86	45
70	74	27	38	85	48
67	63	58	23	63	59
40	45	41	35	71	52
57	51	40	28	34	86
57	48	38	25	35	69
59	51	40	26	35	73
25	43	38	30	35	54
70	22	46	28	62	40
61	22	44	31	62	46
61	28	49	33	62	45
32	34	27	24	58	48
40	41	30	21	58	53
53	43	36	41	58	28
45	38	34	31	52	22
48	37	32	31	47	23
51	37	21	32	34	24
72	68	58	34	60	61
61	87	46	38	52	53
70	47	35	24	45	52
88	70	40	38	82	89
43	42	40	29	22	35
43	36	21	23	52	70
70	46	37	47	90	63
72	49	36	46	92	63
76	32	45	21	79	35
42	50	36	47	50	33
42	48	34	44	50	34
39	47	30	48	55	35
61	45	39	54	26	60
69	71	56	50	51	62
70	70	39	37	60	54
72	73	39	47	62	56
74	76	42	47	61	56
74	33	41	51	64	35
28	24	22	24	28	25
78	24	43	56	71	40
77	23	44	54	71	40
79	25	42	56	70	40
79	25	43	56	71	38
78	25	43	55	69	40
76	25	41	55	68	36
79	25	43	54	70	40
62	36	50	39	67	64
67	53	53	23	62	60
63	86	32	33	66	64
22	24	26	22	50	52
26	25	28	22	44	42
37	46	43	24	72	42
30	45	35	23	56	44
28	45	38	24	60	45
47	69	64	45	73	62
72	47	31	40	68	64
73	42	31	42	67	70
47	32	28	21	53	62
93	21	48	35	59	92
69	76	34	27	77	53
72	63	54	49	62	43
72	75	31	30	56	63
25	44	24	25	27	43
56	59	36	25	49	82
64	94	43	24	68	60
69	60	29	30	69	44
68	57	32	31	70	45
79	30	30	47	36	59
74	24	26	44	29	55
63	56	50	38	50	60
49	44	44	25	57	68
38	31	40	29	75	52
75	61	27	28	77	84
71	63	29	28	77	81
71	65	28	23	76	78
48	49	23	35	36	62
46	47	21	31	30	55
51	35	32	22	54	65
79	75	25	50	58	89
51	48	47	25	81	87
62	71	28	33	77	46
78	42	32	31	57	48
61	44	36	31	59	33
50	27	27	22	24	24
50	60	47	43	77	98
58	68	55	48	77	81
49	73	39	23	28	83
53	42	43	29	83	47
48	51	43	30	84	50
49	54	45	30	75	54
60	42	47	28	64	45
60	44	48	25	64	44
79	45	34	47	62	31
52	70	53	38	54	88
38	45	28	24	35	44
34	28	22	23	30	41
38	45	33	29	49	35
63	64	40	23	76	86
63	61	37	36	56	78
63	56	28	37	58	70
60	27	35	33	54	42
55	28	35	33	53	42
53	36	39	25	40	36
86	67	25	25	93	78
100	64	60	32	70	86
48	47	25	31	66	53
50	55	41	47	34	44
42	56	40	42	24	45
64	49	52	47	64	89
62	49	46	36	64	89
29	34	33	23	25	24
24	34	27	22	29	26
30	55	39	53	48	66
87	50	42	36	51	71
70	55	51	24	60	29
46	45	47	33	33	47
48	57	47	41	23	46
24	37	43	29	25	26
22	37	44	24	26	22
67	59	30	43	52	24
69	81	50	24	39	58
59	70	53	26	45	61
41	50	27	30	43	24
42	54	29	36	47	43
57	58	40	28	50	60
65	59	44	33	57	67
69	59	43	37	55	63
41	26	42	21	48	49
51	46	50	54	61	45
61	40	38	56	66	67
59	36	38	56	66	67
52	77	23	30	47	58
63	49	28	21	53	54
35	60	23	57	61	71
35	63	23	53	60	76
35	67	23	54	60	77
34	47	22	40	36	69
34	46	22	37	37	59
52	74	42	39	79	74
54	28	39	28	40	33
54	29	37	28	44	36
74	58	49	36	69	75
75	39	45	47	57	49
76	40	45	41	60	51
76	40	46	42	56	51
74	39	36	40	47	37
75	40	36	32	49	36
91	77	40	44	90	88
44	53	33	26	57	96
64	41	25	56	60	63
34	49	42	33	33	56
91	57	44	41	50	95
63	45	41	40	50	86
61	35	30	42	42	57
43	42	32	49	50	72
53	75	40	33	56	44
36	65	45	32	51	42
29	36	34	23	25	24
37	57	33	56	31	45
92	66	63	55	71	65
92	49	37	22	71	27
92	49	40	25	71	26
88	49	37	23	74	27
67	53	38	23	73	29
56	61	26	25	53	41
25	35	53	25	39	31
93	65	45	29	82	98
53	31	51	30	53	55
54	77	28	39	48	77
45	46	29	35	41	47
38	36	25	34	32	39
41	53	24	39	61	50
77	43	37	32	76	48
75	46	40	35	83	55
79	53	47	38	86	59
55	31	61	39	55	50
57	28	52	49	67	68
59	31	51	50	69	64
45	31	50	56	74	61
45	32	50	57	74	60
23	22	22	24	26	28
66	50	36	32	59	65
61	74	25	31	56	83
89	50	59	54	62	31
96	61	47	51	70	72
100	64	32	55	58	68
46	47	28	25	33	52
25	40	22	21	26	23
65	86	61	34	67	61
66	85	61	34	67	61
64	86	61	34	66	61
65	86	61	34	67	61
60	71	54	33	59	57
65	86	61	34	62	61
66	85	61	33	62	61
66	85	61	33	62	61
65	85	61	32	62	61
67	46	31	23	64	65
76	50	37	30	69	78
72	72	57	50	68	83
71	71	56	51	69	83
60	60	52	41	66	68
54	63	52	34	66	52
57	63	52	35	65	50
51	56	46	33	56	34
49	54	42	31	45	33
62	42	48	43	62	60
68	39	53	39	51	62
71	39	49	35	49	55
66	36	46	24	48	43
54	38	47	25	47	42
56	38	44	23	46	40
56	41	46	24	47	43
75	47	38	54	43	67
61	54	42	33	38	62
66	76	38	21	50	26
52	86	48	48	30	46
58	48	25	38	30	41
30	31	28	42	29	32
30	31	26	39	28	31
25	37	23	22	35	58
73	57	46	47	64	81
72	59	42	45	64	83
47	31	27	33	82	54
45	28	30	26	68	37
42	59	36	38	39	44
31	27	32	21	28	33
52	70	27	40	89	83
60	66	41	47	90	89
71	57	42	44	65	66
28	22	27	29	23	27
48	40	24	34	53	25
57	80	45	45	67	64
57	80	46	46	75	67
55	83	41	45	88	60
46	47	29	32	61	49
81	92	32	29	88	85
58	67	63	23	79	44
59	76	50	31	63	55
32	64	46	24	67	32
99	94	41	37	72	91
74	79	29	33	78	63
37	33	35	26	29	39
59	49	27	21	36	67
62	80	57	40	51	52
54	77	53	43	42	51
57	79	39	49	69	83
32	60	39	29	27	49
60	57	24	29	83	58
90	64	50	56	47	49
68	95	45	41	63	92
56	60	51	31	33	55
60	63	32	41	74	92
82	78	64	40	76	68
91	74	62	40	82	78
78	63	58	41	71	81
75	34	39	29	80	58
38	37	46	34	45	29
72	56	35	30	66	28
62	51	43	43	86	62
39	59	40	26	62	50
54	90	28	33	65	57
32	37	45	22	80	55
32	39	42	23	84	55
97	57	36	43	65	62
97	57	34	35	52	59
96	58	32	38	53	59
41	45	47	30	56	84
77	46	60	44	60	55
69	46	52	33	39	40
33	81	21	42	52	68
78	87	49	54	89	65
78	86	49	53	89	64
78	89	49	54	88	68
77	89	49	54	89	68
76	95	53	53	91	68
53	67	25	21	70	60
51	73	28	27	55	55
50	39	32	30	61	94
83	57	43	48	72	76
48	42	46	35	27	37
66	61	32	41	55	71
65	90	42	39	49	34
53	74	37	36	41	40
97	46	47	27	43	51
100	72	54	36	54	38
80	70	43	36	50	40
74	57	43	24	38	37
60	74	42	45	50	58
60	75	42	44	50	57
60	75	44	45	56	57
60	75	45	46	56	58
65	53	46	41	70	75
46	27	28	22	61	51
43	29	29	23	60	51
57	67	49	46	42	41
54	56	33	42	35	38
54	62	32	50	77	69
75	54	42	44	80	59
70	62	44	41	55	53
67	80	21	22	68	58
70	87	21	28	75	60
41	47	24	33	53	55
88	87	35	33	65	91
87	91	30	29	57	90
86	92	37	30	51	91
82	85	34	27	47	89
76	56	27	27	37	40
76	54	27	25	35	36
66	50	57	37	52	41
47	60	38	35	98	35
23	33	43	35	38	35
78	40	41	23	44	59
54	57	52	35	47	40
56	30	23	30	26	25
47	26	23	28	24	21
80	77	32	35	45	73
48	63	28	30	56	75
95	94	24	46	59	75
60	35	22	53	40	31
37	63	30	31	53	77
37	31	30	30	64	57
70	40	37	22	48	33
79	90	24	28	57	40
79	90	24	29	57	40
89	78	24	21	50	62
50	44	44	48	75	43
57	69	31	24	57	47
57	66	31	24	49	47
57	67	30	24	49	44
57	65	29	22	49	43
55	66	30	24	43	48
98	63	44	36	55	54
84	70	25	21	50	54
95	81	40	31	59	67
94	90	41	36	73	68
82	66	45	53	91	81
80	65	45	56	81	75
72	34	27	40	44	73
74	30	21	37	39	68
81	59	45	35	74	58
54	57	50	25	64	79
55	60	50	26	60	77
43	53	56	25	63	38
67	44	38	39	82	75
68	58	59	30	42	73
43	66	24	31	79	63
45	68	32	30	81	74
68	71	45	37	91	64
68	57	42	25	79	56
61	50	28	23	65	46
62	54	26	22	65	41
43	60	23	31	41	56
48	29	31	26	34	45
51	56	46	39	44	28
74	76	57	55	32	65
51	58	40	24	29	53
40	32	36	23	54	40
73	68	50	21	55	77
68	91	52	32	54	71
66	68	52	30	44	59
44	52	29	34	63	68
99	88	44	44	55	68
23	63	27	30	32	35
74	60	29	30	75	71
77	61	30	31	79	72
90	73	39	42	82	86
42	72	30	35	48	68
58	63	56	56	63	77
56	61	51	54	53	76
52	64	55	55	71	57
51	62	55	57	69	53
28	29	35	21	49	26
61	51	49	24	100	63
48	38	51	32	56	65
57	24	28	28	55	44
43	31	33	36	35	68
61	54	30	41	88	51
60	54	30	41	88	51
34	26	41	21	54	45
32	26	41	21	54	44
29	25	29	21	41	29
77	88	31	51	54	82
79	90	33	45	69	92
57	73	36	36	45	87
41	66	23	33	46	73
36	66	25	35	47	59
37	66	27	35	45	61
38	57	29	35	45	59
33	57	29	31	43	57
33	58	28	31	38	57
29	48	29	25	32	46
69	78	39	27	31	37
72	81	46	32	36	38
55	42	44	36	29	35
25	35	22	22	37	31
29	34	33	24	39	35
46	41	39	38	63	86
47	41	30	43	63	87
47	43	32	46	63	92
79	44	39	30	50	77
74	47	41	27	48	74
66	49	39	27	33	39
63	39	39	25	34	38
63	34	38	26	33	37
63	35	40	26	32	36
63	38	44	25	31	36
47	24	36	38	53	51
84	33	39	22	68	48
87	29	32	32	56	43
41	60	41	24	29	46
35	39	27	30	25	65
70	89	29	43	90	77
81	58	46	28	54	69
84	62	51	29	58	76
51	32	26	23	65	65
65	35	56	24	55	86
33	40	36	33	62	30
54	54	36	24	52	42
61	58	42	28	60	43
65	54	41	28	78	45
90	80	56	39	100	66
95	77	55	52	71	55
61	60	37	28	35	37
76	57	42	25	95	48
57	46	29	22	71	35
86	92	61	41	60	90
49	65	40	31	28	39
48	76	44	30	82	71
75	86	60	33	95	92
70	29	28	34	54	51
86	28	38	36	55	53
25	32	45	51	41	46
44	40	23	41	43	36
49	62	26	54	55	31
58	50	21	36	85	58
44	41	38	32	79	54
74	70	46	29	86	70
62	36	30	27	32	37
71	59	38	28	76	62
37	43	38	23	77	40
50	78	43	23	72	80
42	72	43	25	62	61
39	52	39	22	66	59
29	52	28	23	63	53
41	58	21	28	52	64
41	59	24	28	51	70
73	91	43	54	80	95
75	91	44	55	82	90
48	36	30	39	90	23
70	64	28	26	66	61
71	64	31	27	65	61
86	83	36	28	83	74
67	61	43	30	64	69
57	54	60	43	53	94
65	30	29	23	59	75
53	25	36	38	33	45
41	29	39	31	32	46
37	34	21	33	43	27
65	49	37	29	76	48
34	42	35	23	37	34
39	65	23	28	84	27
42	65	24	31	85	30
43	71	25	28	88	33
44	70	24	33	90	33
45	70	24	33	91	35
45	76	24	34	93	33
44	77	29	31	92	34
44	75	29	31	93	33
43	77	32	22	83	27
45	80	33	22	85	27
44	76	32	21	83	22
43	72	30	31	74	42
69	61	48	29	53	76
58	52	26	52	77	55
28	43	42	44	42	46
26	27	53	36	39	35
26	28	43	29	31	33
66	35	40	44	59	46
46	37	36	36	70	43
51	35	40	30	74	46
51	27	29	24	34	54
59	55	27	26	33	53
63	48	40	27	101	50
94	51	46	38	78	59
94	70	52	53	68	77
61	56	64	53	69	62
61	54	48	42	68	64
23	30	30	31	33	41
26	27	29	31	33	39
33	30	29	34	33	35
37	76	50	35	52	48
81	58	44	21	63	94
42	39	21	27	92	51
51	71	28	47	92	87
42	66	23	39	77	80
43	64	24	42	79	82
87	42	36	32	31	30
96	50	37	36	26	36
59	66	31	46	56	66
33	58	40	45	62	79
29	47	39	28	31	60
35	46	39	29	40	64
71	69	46	37	50	73
89	74	59	33	65	78
34	39	26	23	30	48
35	54	31	29	36	53
78	78	43	30	98	81
22	35	25	26	37	59
80	49	37	32	77	26
90	60	53	50	64	36
85	57	46	52	60	34
37	45	64	27	45	77
64	74	63	28	95	64
27	54	24	30	58	38
54	87	26	40	74	42
55	75	23	23	86	34
72	65	47	40	46	43
70	44	22	26	62	37
54	74	54	33	74	67
54	73	55	34	74	72
59	81	57	31	73	77
71	90	54	42	68	87
76	82	28	21	76	96
62	56	25	22	79	50
63	56	26	23	80	50
42	51	24	21	74	50
41	49	24	22	72	49
37	31	27	41	38	47
41	32	29	35	44	32
62	59	21	35	76	51
57	62	23	32	60	65
57	58	31	32	58	50
62	57	37	33	59	52
59	60	36	36	59	47
58	59	35	35	59	46
64	58	41	34	54	66
76	61	43	34	54	66
26	30	22	42	54	36
83	65	51	42	77	75
77	86	59	41	64	71
57	41	26	31	71	40
77	55	34	36	96	72
81	33	21	26	69	67
55	45	37	25	59	39
57	72	34	45	46	44
62	68	33	33	27	51
51	42	25	42	41	41
76	66	41	35	75	59
61	77	63	35	74	72
47	45	43	32	72	47
56	35	40	26	38	45
90	60	46	28	82	87
34	28	32	26	26	31
44	95	55	34	71	76
41	92	48	44	58	68
40	26	28	29	40	42
48	29	26	23	38	29
49	51	49	40	45	68
64	72	52	22	47	75
68	69	52	22	44	78
56	41	21	23	55	80
73	76	43	39	66	68
66	70	61	37	73	72
57	59	55	42	56	72
54	50	64	39	58	74
47	38	59	35	54	63
62	30	29	23	44	69
63	52	29	28	60	71
36	64	39	25	38	32
88	72	50	41	98	92
78	70	49	38	48	50
67	68	49	30	71	52
57	69	45	24	58	46
26	36	26	25	48	41
43	76	53	48	96	96
90	60	63	37	62	69
60	39	51	27	59	52
60	37	51	26	53	39
66	37	49	24	52	39
54	36	57	23	34	50
50	35	44	24	25	45
35	29	22	21	50	22
44	32	26	22	58	28
46	33	24	23	58	27
52	47	27	29	59	27
59	55	30	29	60	34
67	59	34	32	59	33
71	70	40	25	69	36
87	80	31	45	88	66
85	75	30	46	85	71
82	82	26	41	87	64
82	71	25	42	88	67
66	57	21	40	49	51
75	58	31	26	54	33
84	90	43	35	82	47
83	90	44	37	82	55
81	45	21	25	54	54
65	56	46	43	93	57
49	65	27	50	77	77
56	45	53	24	44	55
85	71	41	38	80	91
82	70	37	38	80	92
92	65	28	38	51	72
60	56	24	31	26	21
58	54	23	30	25	21
73	80	23	27	51	54
81	78	28	23	57	53
82	88	35	42	86	81
77	56	35	35	47	64
78	66	38	41	51	64
89	65	50	39	47	50
66	41	23	23	58	75
70	38	25	21	59	71
74	62	38	25	58	59
40	39	36	38	40	66
78	57	38	44	89	75
43	67	40	25	73	73
67	93	50	32	70	83
47	61	34	48	46	45
83	56	21	21	69	82
32	48	23	22	84	40
38	49	32	21	93	42
83	57	32	48	69	81
85	52	43	51	67	87
90	71	37	25	67	79
84	52	31	27	68	78
53	66	23	23	89	86
57	63	23	26	66	60
54	66	21	24	38	45
86	21	28	43	69	58
61	78	25	26	65	69
64	61	32	42	55	60
71	63	39	53	64	57
71	62	41	52	64	58
34	40	23	27	45	25
27	36	26	26	45	22
79	45	53	35	101	72
77	46	56	34	94	60
53	39	34	34	86	54
91	85	47	41	85	62
68	72	24	23	50	39
97	67	39	29	82	77
31	36	28	21	22	44
27	36	32	21	22	44
53	55	50	31	33	62
60	54	30	29	63	75
55	50	33	27	64	76
86	42	60	24	74	62
39	47	22	36	33	30
99	71	33	26	58	86
71	74	43	27	30	43
65	68	40	27	30	40
44	95	52	30	64	71
51	74	42	32	28	41
48	52	36	30	38	49
26	58	35	23	37	35
56	34	56	25	68	86
75	81	31	45	88	67
59	49	27	30	36	59
69	65	53	35	59	68
69	64	54	35	57	68
28	57	63	22	92	66
58	27	45	51	67	63
62	27	46	51	71	64
65	33	42	35	78	96
48	66	43	37	84	63
51	53	46	44	82	59
57	69	51	48	55	58
49	50	38	30	51	45
69	68	35	39	76	48
69	68	36	40	78	49
69	71	34	40	77	48
58	54	34	26	68	66
64	90	56	28	86	49
57	82	56	26	85	51
56	82	50	25	86	47
34	55	30	25	53	37
84	58	41	25	54	50
41	71	26	21	87	28
89	61	56	31	46	67
86	48	47	26	42	49
76	60	43	32	65	67
70	78	29	37	51	24
82	78	36	43	63	51
71	54	39	35	95	69
66	53	37	36	82	65
64	50	42	33	77	66
79	85	54	57	49	78
69	65	37	51	63	87
51	30	41	28	47	56
98	41	60	48	82	87
88	41	56	34	91	83
48	38	38	28	67	63
73	33	34	23	78	52
27	24	35	25	40	26
39	35	39	27	40	26
35	37	41	23	40	44
34	37	41	24	39	44
46	76	43	30	70	82
46	79	47	32	70	86
74	76	49	35	71	96
59	49	50	23	35	62
79	52	51	25	41	65
74	66	47	45	54	58
71	64	36	43	74	87
72	65	41	39	81	89
58	77	31	38	64	72
46	77	34	39	67	72
49	51	27	30	41	43
92	38	25	28	45	60
55	58	42	23	84	87
81	38	58	24	67	87
90	75	44	27	80	95
100	75	39	30	86	65
74	53	25	24	32	22
60	46	24	23	35	22
80	53	48	30	94	57
93	88	52	37	96	58
40	52	21	30	64	31
68	43	49	43	64	54
54	26	61	47	28	35
45	42	42	31	44	76
60	46	43	26	52	58
68	53	33	49	37	54
59	57	24	32	47	59
33	61	34	45	47	41
35	51	39	34	22	52
70	78	34	25	50	43
69	78	36	25	52	43
69	78	35	25	52	43
67	74	34	22	51	43
64	66	32	30	44	51
41	60	21	35	52	48
44	63	34	34	73	51
46	66	33	26	60	51
34	28	30	23	28	26
97	60	32	43	84	78
98	65	34	42	88	83
97	65	32	39	87	82
93	61	33	42	86	82
49	48	41	47	34	55
26	29	37	30	40	48
67	42	31	24	66	46
76	49	39	33	62	76
59	31	37	52	46	86
64	33	44	46	50	81
59	25	45	45	50	80
48	27	46	41	51	77
48	27	45	39	49	73
48	30	43	37	55	75
48	34	38	35	55	76
27	32	35	30	49	57
27	60	43	30	74	61
27	58	32	26	72	60
63	28	40	48	87	48
52	50	38	26	66	33
44	51	40	27	67	33
44	50	41	28	63	32
30	49	36	26	41	23
68	80	57	34	55	54
56	68	63	28	35	51
77	63	55	36	42	49
35	63	44	30	69	62
41	68	28	29	25	50
69	49	35	50	93	81
88	73	41	25	58	91
78	61	59	36	91	70
72	65	59	35	80	80
28	45	21	28	38	41
47	32	47	46	25	43
80	75	41	53	68	79
49	62	38	43	56	46
69	60	22	22	80	83
46	32	23	24	39	39
52	49	48	27	83	71
54	71	55	48	76	77
50	71	54	49	69	78
46	45	33	39	36	55
78	42	35	36	84	28
54	68	39	21	60	64
52	66	41	24	71	86
30	50	37	42	28	49
30	45	35	39	32	45
30	47	37	41	33	41
28	45	33	37	35	41
26	45	32	38	37	42
26	47	28	37	41	36
26	48	29	28	40	35
26	45	27	29	40	35
25	46	28	28	44	33
23	47	26	30	42	35
26	46	27	30	43	37
28	47	27	30	43	37
28	47	28	30	44	38
28	48	27	27	44	38
27	46	25	27	49	38
28	44	26	28	48	36
28	46	26	27	49	35
28	45	28	27	52	32
28	45	29	26	53	31
100	57	61	33	63	56
97	77	53	29	84	81
66	52	33	37	54	38
60	50	29	29	43	32
52	52	32	30	40	32
57	47	30	22	63	42
58	77	31	25	92	63
51	81	39	25	90	73
75	76	49	51	93	69
46	78	45	30	35	53
55	40	48	21	44	29
61	43	33	37	43	37
93	88	24	25	38	69
96	87	22	23	39	69
95	88	22	24	39	69
40	45	26	22	55	57
78	52	55	34	85	94
54	46	23	30	59	35
91	71	23	22	59	97
70	44	21	24	40	60
81	57	51	47	97	58
34	26	25	27	29	46
64	47	32	28	47	51
63	44	38	24	81	80
53	51	29	23	64	79
77	86	59	31	88	95
78	89	61	33	91	95
74	51	46	57	64	42
71	73	40	40	63	75
62	78	31	46	62	73
49	82	28	40	55	69
53	90	35	47	55	71
54	90	44	42	60	73
32	36	40	38	46	33
83	82	57	38	50	85
61	65	43	28	36	69
90	60	23	26	97	72
72	80	22	21	44	82
79	77	23	33	57	83
67	90	25	32	72	83
84	89	23	21	65	73
94	52	26	27	73	47
50	58	31	40	86	51
52	58	35	29	71	56
31	54	37	21	59	63
60	77	46	47	73	65
73	59	36	41	83	77
70	55	41	43	75	74
55	33	41	24	58	67
55	33	39	24	60	65
62	32	25	27	69	35
80	43	29	24	63	44
96	89	63	34	71	76
90	95	49	32	97	60
38	57	44	41	57	56
34	56	45	36	58	56
33	49	47	21	56	77
64	65	36	36	52	72
53	43	21	21	38	52
86	85	47	32	62	66
63	62	21	30	54	60
35	41	26	24	29	30
74	63	40	39	59	38
69	52	31	23	46	32
66	66	40	32	52	54
28	27	24	22	40	63
32	32	39	30	34	43
41	44	28	35	49	53
37	26	23	26	35	38
36	29	33	34	25	44
28	26	34	26	30	46
82	71	54	41	91	60
82	70	52	38	91	60
29	34	30	27	21	39
72	39	28	33	62	64
78	80	29	42	59	78
75	79	33	41	59	76
73	77	33	39	64	85
67	78	35	42	68	90
67	79	35	42	68	91
66	72	34	41	66	92
63	68	38	39	61	90
64	73	42	37	67	95
62	52	43	42	71	90
62	53	42	42	77	91
33	23	33	49	34	61
42	67	64	29	68	51
45	39	28	46	61	58
58	30	28	33	58	50
47	33	21	24	41	45
55	45	40	36	55	52
73	49	45	42	54	51
53	95	44	34	44	53
71	36	46	44	31	41
68	36	43	44	32	48
60	42	47	45	40	54
67	45	49	43	42	48
24	28	27	31	50	34
21	24	27	29	50	30
61	43	41	21	52	44
75	73	60	25	92	81
55	56	22	27	75	63
56	56	22	26	77	69
37	61	42	49	46	65
37	59	41	50	50	65
67	86	38	41	61	76
82	91	37	43	61	64
57	69	32	36	73	83
57	73	32	35	72	83
54	79	32	33	77	83
31	65	33	24	39	23
52	42	23	23	43	40
61	64	45	39	51	52
60	57	50	44	57	61
63	47	52	48	57	54
83	43	55	57	80	61
83	39	62	50	73	66
52	36	45	41	38	53
41	32	46	41	30	48
63	81	61	41	53	71
66	81	59	41	51	71
60	68	58	38	44	63
72	44	61	43	51	58
68	44	62	46	51	55
51	39	50	23	41	45
69	72	52	55	72	80
73	59	31	25	56	92
57	67	54	26	63	73
45	61	31	29	47	29
52	58	34	31	50	35
61	71	38	40	51	53
98	91	53	38	59	73
66	55	52	21	53	35
63	53	24	40	75	97
69	59	25	57	64	51
35	86	23	24	79	72
40	91	24	32	78	69
61	89	60	42	66	60
65	49	62	39	41	51
25	56	25	37	33	42
35	50	25	22	57	58
60	70	30	57	66	72
60	69	28	53	65	71
60	67	25	49	65	72
73	71	42	22	91	84
82	82	21	38	80	74
84	82	22	36	70	78
66	59	42	49	94	70
75	51	42	38	72	49
59	48	43	38	65	65
58	54	26	29	75	78
57	47	23	28	67	78
64	57	23	45	79	64
59	68	53	29	95	69
52	71	56	30	96	71
53	76	59	34	96	75
54	75	60	36	95	75
49	59	33	33	87	61
60	85	50	24	74	50
70	80	57	26	73	54
66	76	55	27	72	57
52	77	49	27	69	57
58	78	62	37	65	58
56	82	56	37	62	56
56	83	59	39	62	56
56	78	54	35	63	58
73	79	58	46	63	57
70	73	51	39	67	57
72	53	56	42	65	47
63	52	48	42	66	45
62	53	48	38	65	45
63	53	47	40	65	44
68	49	47	42	64	43
68	48	47	38	65	43
65	41	53	31	58	43
68	81	52	27	69	46
68	86	52	31	80	58
90	61	64	47	94	50
66	45	34	49	51	54
37	36	26	41	51	71
71	64	54	30	66	54
64	59	41	26	60	57
56	63	39	26	38	39
68	28	42	32	40	32
71	32	42	31	40	33
60	43	63	56	28	58
48	25	44	33	43	67
47	24	42	30	43	66
58	61	31	52	52	48
47	52	25	36	42	21
68	94	48	45	69	54
77	67	26	42	86	73
49	43	33	33	81	44
36	24	36	26	60	30
45	24	38	32	73	36
51	37	57	36	86	59
82	44	58	34	92	80
58	41	43	21	77	67
60	48	51	29	82	69
61	48	46	35	79	69
62	47	48	32	78	68
62	49	48	34	79	68
62	50	49	35	82	66
63	45	47	35	75	58
56	80	23	21	52	73
46	50	43	23	61	42
59	75	56	32	82	76
88	80	35	35	44	53
86	80	36	36	45	53
48	57	21	21	25	48
68	67	27	40	73	44
88	69	32	36	75	53
26	69	59	41	61	71
87	49	63	42	59	69
72	44	63	41	48	56
58	43	62	40	37	46
73	76	59	46	84	82
73	72	61	48	77	73
66	70	57	55	71	60
54	53	44	27	38	39
52	64	60	48	68	62
59	94	52	38	77	60
56	89	58	52	74	72
74	44	41	45	80	77
49	36	29	46	37	34
63	47	38	37	63	53
57	41	33	27	64	55
65	41	32	28	59	56
76	72	53	31	95	87
32	58	26	37	75	38
51	49	59	44	58	59
43	29	25	30	34	46
71	61	41	36	89	61
73	91	40	23	78	54
45	59	46	24	42	37
42	49	47	25	34	37
60	46	49	39	30	67
25	49	39	21	46	21
67	58	39	24	68	32
68	59	45	25	62	79
54	47	33	24	53	66
63	40	29	49	52	62
89	81	59	37	75	84
94	81	57	36	76	80
58	70	40	47	40	57
63	74	37	44	59	62
59	70	38	45	54	66
60	64	37	46	54	63
62	48	31	33	57	52
61	46	31	32	57	49
68	72	39	54	95	54
45	33	28	42	65	81
37	42	25	37	51	61
35	74	42	37	24	31
78	40	31	32	59	58
72	27	48	46	65	56
37	34	22	25	33	41
34	42	25	25	57	53
35	50	23	26	59	53
48	53	26	33	73	74
49	54	30	35	73	73
64	69	43	23	52	51
46	75	32	31	69	53
46	74	34	33	69	52
62	44	33	28	53	96
27	30	40	38	36	27
29	30	40	37	37	27
29	32	40	38	40	27
62	82	58	47	44	63
71	82	58	46	45	71
78	84	57	47	45	70
79	82	55	47	44	71
80	83	57	47	47	71
79	82	55	47	48	83
71	83	59	47	54	83
65	82	59	46	54	83
63	81	57	46	52	81
59	83	55	40	53	80
59	81	57	43	50	75
58	87	53	42	50	75
63	85	56	44	52	75
66	56	43	55	52	47
49	55	35	33	60	83
43	46	22	22	43	52
50	57	52	42	44	69
75	60	61	39	64	92
94	35	51	31	51	63
96	60	25	25	85	72
50	78	30	41	69	93
74	59	54	26	58	60
49	50	41	25	41	38
79	35	48	25	36	47
49	69	31	29	55	68
50	79	40	38	49	68
44	68	60	47	50	52
73	91	35	25	75	81
79	94	42	26	76	80
50	46	31	25	60	61
57	48	25	21	63	46
34	80	39	42	49	62
25	47	49	42	35	29
47	34	53	26	63	57
44	50	56	37	73	50
41	48	43	28	77	55
38	41	43	22	69	54
62	91	47	33	75	84
44	48	34	26	49	61
82	44	35	40	40	29
87	54	34	53	64	64
84	54	44	39	73	77
75	49	42	33	72	69
86	83	26	32	74	86
46	37	28	22	56	36
56	66	46	22	72	36
68	63	54	48	72	67
85	78	63	57	87	67
99	70	50	34	82	67
71	69	32	38	84	53
65	63	41	40	44	38
59	38	35	24	45	65
75	37	48	33	57	71
47	26	36	24	22	55
51	26	38	24	22	55
89	84	31	32	82	82
92	81	37	31	71	95
70	69	48	40	49	47
53	22	36	22	42	31
66	50	39	26	72	64
39	44	23	41	37	33
29	63	28	53	68	55
41	56	21	42	60	55
54	74	42	47	62	82
72	53	34	33	87	72
37	34	27	27	72	43
83	76	30	41	80	82
82	41	44	52	75	47
47	58	36	41	50	44
83	86	32	30	72	66
53	43	37	31	47	48
87	66	60	32	61	61
60	44	50	32	56	45
40	44	25	28	46	30
63	88	48	47	61	61
45	56	39	35	51	22
44	51	40	37	45	23
81	55	26	45	65	50
68	54	29	46	62	49
42	56	56	24	51	42
33	54	64	22	50	24
51	87	38	27	59	69
66	74	50	27	88	69
53	57	42	34	70	67
72	41	51	47	87	71
72	43	52	50	86	71
61	39	49	33	73	55
53	38	41	34	64	62
41	51	30	25	50	63
47	78	29	32	64	42
31	69	55	40	69	77
42	42	49	37	55	66
41	42	51	38	56	65
41	41	55	43	70	70
43	35	52	44	71	66
41	29	51	53	73	73
71	95	26	33	89	75
25	71	35	43	48	54
21	49	45	41	70	72
26	66	43	40	82	81
28	61	40	38	81	84
42	62	39	30	92	72
48	83	21	23	47	68
23	49	35	23	47	39
21	50	33	23	47	37
36	49	25	22	39	34
40	50	45	21	84	79
43	37	25	22	50	43
66	74	35	35	72	70
42	39	21	27	27	31
51	52	34	21	62	62
71	34	58	36	62	21
71	33	58	36	61	21
71	34	58	36	66	21
79	41	59	45	76	34
48	55	25	26	88	78
57	62	22	26	90	82
29	56	39	27	36	55
29	56	38	27	35	61
61	55	63	30	81	40
65	60	54	23	77	44
35	60	44	24	63	39
64	71	22	40	54	59
57	29	21	21	44	23
41	77	50	24	73	63
74	63	45	50	83	76
65	48	44	48	59	82
61	58	30	29	34	47
59	55	40	24	69	53
43	50	25	21	60	59
47	43	38	33	64	55
42	36	40	34	52	25
64	76	40	36	69	57
37	41	35	24	27	34
51	69	21	46	56	45
40	60	22	39	37	39
77	68	43	27	76	43
77	70	33	21	76	42
90	83	43	39	35	78
77	41	33	25	59	65
63	33	21	25	38	54
87	58	34	47	64	54
52	58	33	33	63	40
29	23	21	35	49	22
23	70	64	54	48	57
78	75	55	47	83	89
32	40	29	24	22	48
52	38	53	48	23	22
56	23	34	29	40	42
52	22	41	27	46	44
51	33	40	27	38	38
50	24	37	25	32	35
38	25	35	25	26	32
38	24	29	27	24	31
69	53	43	26	36	43
75	74	41	26	39	44
73	74	37	27	35	42
74	70	37	27	35	38
72	62	37	26	34	44
71	63	38	26	34	46
71	62	38	25	34	46
61	30	38	30	52	52
50	41	38	27	46	41
26	35	30	32	46	28
26	33	26	30	38	25
21	33	26	29	29	39
70	57	47	52	62	61
67	50	40	33	43	41
58	36	34	26	44	52
77	41	24	35	67	70
70	37	28	24	51	51
53	32	27	22	51	60
62	59	56	54	60	84
62	57	42	46	59	81
22	41	21	22	36	61
90	77	41	49	98	50
89	87	43	54	100	58
60	92	49	50	92	24
59	71	52	42	74	25
42	40	35	24	33	26
89	60	29	44	79	58
90	59	28	45	82	58
79	74	40	38	85	81
60	75	42	23	28	53
75	81	46	32	62	74
62	77	27	41	66	53
56	77	63	33	83	77
55	62	31	23	48	66
49	53	27	37	45	48
63	75	58	47	68	84
73	72	47	28	71	69
65	57	50	25	61	45
70	54	42	31	64	47
70	51	32	23	73	43
69	36	37	22	63	39
63	33	35	22	61	38
72	81	43	31	92	43
56	69	41	31	90	44
47	63	47	26	81	43
48	62	47	29	82	43
58	57	47	29	91	37
45	45	29	28	80	25
44	34	30	30	52	21
43	23	22	27	41	21
23	40	25	30	27	38
93	70	32	35	76	95
98	69	32	36	74	97
87	55	60	56	54	63
29	51	48	28	54	46
35	87	28	21	95	61
35	84	28	21	95	60
38	50	36	28	43	34
36	53	32	26	50	67
63	73	56	27	76	65
40	47	24	28	49	46
56	72	23	28	50	48
56	74	23	29	52	49
53	85	33	36	53	45
52	82	37	41	60	50
36	50	28	24	91	46
47	54	38	27	91	43
63	51	30	38	78	77
80	57	41	47	89	84
28	54	53	29	93	63
33	33	40	41	64	42
36	28	41	35	56	29
39	52	32	22	37	34
96	54	24	22	70	56
85	70	39	37	89	61
79	57	32	28	84	79
77	57	31	29	85	81
45	23	28	23	40	23
74	81	31	37	50	72
97	95	29	23	48	47
74	85	43	35	74	63
55	76	47	29	72	59
36	50	38	21	80	50
78	33	48	46	89	74
45	48	41	26	38	45
58	58	33	30	47	29
63	72	49	30	38	94
62	76	50	33	41	96
46	68	40	30	39	61
81	48	30	48	80	37
77	25	28	51	71	50
62	34	41	25	66	51
76	73	42	36	75	62
72	60	40	31	65	46
31	50	26	24	56	55
63	42	48	33	89	53
86	93	50	40	81	65
74	64	56	44	72	75
79	68	57	44	71	78
79	71	56	42	71	80
76	74	53	46	67	79
70	72	55	46	59	80
58	66	55	39	53	75
30	39	25	21	35	27
82	76	48	31	80	63
69	41	41	21	79	33
68	86	62	36	80	50
37	37	24	37	31	42
34	21	33	30	30	44
66	57	46	34	52	63
43	23	27	48	32	37
39	30	33	35	40	37
31	27	26	27	42	33
68	56	31	43	97	55
98	61	49	46	101	61
37	38	28	40	49	31
34	35	34	27	74	64
63	51	24	27	38	43
46	47	35	41	84	46
23	34	23	32	22	57
91	76	39	41	73	65
100	84	40	42	79	67
100	72	32	32	75	68
92	75	27	29	72	65
88	63	32	32	39	50
86	69	27	39	68	70
45	47	30	35	69	47
25	37	29	26	59	48
25	39	31	29	57	44
91	79	36	43	56	74
78	79	52	48	82	73
50	31	26	24	27	41
29	38	47	46	72	61
39	63	43	36	70	52
32	53	38	27	39	30
55	26	32	34	54	48
52	51	48	25	62	44
45	46	34	34	38	43
42	30	30	35	40	34
32	21	23	26	42	26
90	69	29	26	91	65
90	74	55	31	68	51
69	49	46	28	57	40
76	74	45	32	88	57
70	78	42	32	80	58
43	47	29	28	63	55
52	67	30	35	65	58
34	41	44	31	37	39
35	38	42	31	36	39
35	39	39	29	37	35
35	39	44	32	37	37
32	38	37	30	38	37
32	41	31	21	44	29
72	47	39	24	62	46
56	43	29	21	53	39
69	45	21	24	52	40
77	60	41	45	77	45
76	65	44	45	83	51
76	67	44	44	81	53
48	43	22	24	55	35
50	41	23	21	54	32
34	54	26	49	66	45
35	62	37	51	41	47
64	64	32	40	49	69
53	43	41	21	64	56
53	51	49	37	61	49
73	60	45	46	77	57
61	39	54	31	66	68
29	23	33	33	34	44
42	49	36	38	21	29
37	46	56	49	53	88
78	84	57	43	77	96
78	78	42	26	85	90
74	82	34	23	94	77
46	43	24	24	31	24
60	59	33	24	40	37
67	86	29	31	59	64
66	47	30	38	98	60
75	75	25	43	79	97
57	55	28	32	70	46
27	28	23	22	38	43
53	68	29	22	71	50
76	61	33	41	53	50
44	53	37	32	56	82
43	53	36	22	51	77
41	30	23	23	72	29
34	31	24	23	63	30
60	50	30	27	44	58
47	81	29	28	33	70
68	91	34	30	44	60
86	93	42	40	74	60
78	89	38	35	72	52
80	94	37	41	76	56
65	70	26	38	76	50
65	68	22	44	72	46
49	54	23	34	70	44
77	54	50	28	85	78
87	58	51	27	94	87
88	62	55	28	101	95
61	83	26	30	55	90
63	81	28	26	48	93
63	42	23	23	62	46
89	59	37	31	58	81
87	69	39	35	82	79
89	63	45	32	74	73
89	63	46	32	74	72
82	56	43	32	71	51
58	89	23	46	49	91
32	56	23	22	41	35
36	61	28	23	44	43
70	60	30	29	53	51
50	56	24	22	35	21
37	39	25	31	45	33
42	58	33	26	45	62
56	72	43	31	63	70
64	83	45	32	63	70
78	84	44	34	73	80
71	66	47	30	51	87
60	73	56	30	53	95
36	28	28	24	46	52
92	68	51	39	87	38
22	66	38	26	47	71
54	63	25	42	55	65
55	63	24	43	55	63
81	70	41	44	77	75
33	56	32	27	21	48
38	73	48	43	45	48
39	76	47	49	62	49
54	51	37	25	58	74
57	51	37	25	62	72
63	67	41	32	73	48
66	48	34	29	50	35
49	48	33	30	45	39
34	21	44	21	68	31
73	63	30	27	47	58
78	83	36	53	57	75
70	58	48	35	68	71
44	60	28	31	28	80
50	52	39	48	71	72
61	34	34	26	43	56
45	38	34	31	44	59
45	38	31	30	36	59
66	21	54	30	47	54
80	31	57	32	46	49
92	34	57	48	41	40
94	29	54	39	38	43
48	25	24	27	28	28
38	24	22	29	27	31
74	73	59	35	54	77
74	73	59	31	52	77
64	64	54	37	37	73
64	88	60	54	82	75
78	60	37	25	71	47
80	60	36	25	75	48
90	66	41	32	68	45
29	31	35	43	74	36
30	31	34	44	77	36
32	31	34	24	53	31
99	63	42	27	84	84
95	67	27	29	73	76
74	50	23	38	81	47
63	41	23	29	49	79
65	55	55	42	63	81
63	57	59	44	63	80
63	57	60	44	63	82
61	57	64	43	63	82
47	55	30	30	41	40
82	77	56	49	75	85
66	72	41	23	54	42
74	58	38	31	59	42
60	55	39	21	40	32
68	54	45	27	41	42
60	50	46	27	41	42
54	46	39	22	36	34
78	82	43	40	67	35
50	75	34	41	32	31
48	26	22	30	32	42
81	72	34	36	74	43
72	53	26	26	47	35
72	53	24	26	40	35
77	72	57	48	66	69
23	36	31	33	24	39
56	53	46	45	96	64
61	45	61	39	70	83
64	46	60	47	55	92
36	38	34	40	41	62
70	48	33	31	64	45
87	62	45	26	77	62
98	65	51	30	88	69
49	71	38	24	55	62
35	54	30	22	42	46
42	41	50	34	63	37
25	38	43	29	48	37
61	24	41	30	67	54
24	42	48	28	66	61
54	35	27	31	58	80
64	45	39	39	55	89
47	61	29	32	75	84
50	57	28	37	61	74
31	37	49	31	54	61
31	36	49	36	50	66
63	51	56	25	52	42
60	56	54	22	49	49
53	64	54	28	89	27
72	82	51	34	80	83
78	78	52	36	80	81
51	49	30	31	61	57
76	23	42	31	94	76
82	30	40	31	95	85
89	31	40	30	86	83
84	40	41	28	81	76
80	43	34	24	78	71
72	64	37	31	83	73
75	64	31	31	74	63
68	51	25	22	56	57
53	61	23	21	53	66
52	70	22	22	52	67
55	71	22	22	53	67
53	67	21	21	49	67
54	69	22	22	53	67
54	71	22	21	53	67
55	71	21	22	54	67
54	71	22	22	54	67
55	71	21	21	54	67
53	70	22	22	54	67
54	69	21	22	57	66
41	50	39	27	42	47
60	79	55	38	77	63
63	59	59	28	51	59
36	51	27	25	26	24
66	57	44	37	48	56
45	39	32	34	45	64
65	74	58	37	75	59
49	74	55	25	59	44
31	36	31	27	31	33
69	47	25	43	63	44
67	76	46	48	81	67
42	53	27	39	44	63
67	54	42	44	66	89
51	47	44	44	46	75
91	70	35	41	73	55
78	51	40	28	74	51
47	64	26	31	59	56
52	59	29	31	67	76
70	73	45	40	76	89
68	83	57	29	77	85
75	82	55	39	80	83
74	85	53	42	80	83
47	48	48	33	68	57
51	48	50	33	56	38
41	42	36	34	51	28
59	53	37	29	31	70
75	52	37	38	91	90
46	48	21	29	54	40
60	48	23	28	57	47
66	53	26	28	68	56
64	63	25	29	71	59
68	59	29	32	81	62
71	67	31	32	97	67
75	67	33	33	95	65
73	64	29	23	92	91
61	75	49	24	70	46
68	71	52	31	72	55
30	43	56	36	57	40
31	42	52	37	54	42
30	42	52	37	55	42
27	42	51	36	55	33
25	40	52	32	55	32
25	38	48	22	47	29
23	35	47	21	44	21
34	44	22	34	44	46
34	44	25	35	36	52
34	44	26	35	36	52
37	44	26	35	36	55
44	61	32	43	57	73
41	66	33	44	62	73
46	76	47	49	68	83
84	69	46	39	67	78
85	69	46	39	67	78
74	67	51	27	62	69
73	68	52	27	62	68
75	69	51	28	61	80
75	69	51	29	63	80
92	82	53	32	65	96
89	81	52	33	65	94
85	81	54	33	59	98
78	77	50	33	52	93
78	78	49	33	53	92
82	75	46	37	55	95
89	74	55	40	60	95
87	64	36	30	31	80
83	53	35	30	34	74
71	48	30	29	33	73
63	60	30	29	33	65
62	61	30	28	32	68
65	58	41	29	30	66
59	60	41	32	36	57
43	56	33	26	30	30
43	56	33	21	29	30
42	56	33	21	30	24
41	57	33	21	29	26
90	68	51	41	86	72
85	67	38	38	47	60
84	64	35	41	50	58
68	53	40	43	55	41
30	30	33	21	34	34
88	92	40	38	89	82
56	40	35	38	39	52
56	39	24	31	27	43
45	24	23	24	22	42
38	79	46	26	52	76
78	83	25	26	93	87
96	92	40	21	82	91
47	76	32	45	49	59
91	39	35	30	58	36
50	31	29	27	28	30
83	51	36	51	62	69
54	58	25	26	50	43
79	56	48	28	75	90
66	45	34	25	71	79
30	71	41	26	39	59
83	62	55	53	61	62
62	62	41	34	50	50
54	66	40	22	41	48
31	37	26	32	52	36
30	38	26	34	51	38
29	35	23	30	50	36
69	63	27	32	40	48
27	47	21	26	25	33
54	28	34	32	67	60
63	56	52	57	61	75
33	36	46	22	37	63
53	64	27	25	86	63
43	59	28	23	85	61
69	95	32	27	60	59
69	56	56	57	70	62
68	46	52	52	68	55
65	60	28	27	65	58
60	33	24	45	58	25
60	32	27	44	59	24
60	35	43	49	83	33
68	38	45	46	90	34
60	44	49	29	79	30
83	46	26	24	67	83
59	43	44	32	73	61
98	72	46	44	61	58
70	59	51	34	24	36
52	51	42	23	43	62
77	54	22	21	95	44
78	47	28	22	78	44
35	31	24	22	33	45
88	84	29	42	54	82
85	70	30	28	58	60
46	61	42	39	43	48
83	77	29	40	61	83
81	79	31	41	62	84
82	67	25	46	80	83
80	62	23	43	76	83
80	70	24	50	82	87
84	43	33	35	64	84
74	58	39	43	66	96
22	41	44	23	35	47
58	79	51	29	93	96
44	68	21	22	61	59
71	80	47	24	63	31
52	31	27	36	26	41
58	32	29	50	45	33
41	52	41	21	77	87
40	56	43	21	76	87
41	60	42	21	74	80
39	59	37	21	71	82
41	55	63	37	21	46
85	63	34	48	98	96
79	64	33	53	96	98
44	70	27	22	28	38
46	42	30	39	69	39
60	38	32	24	54	56
35	38	51	23	56	28
97	66	25	29	45	68
78	60	27	24	44	59
76	55	31	24	44	57
77	58	53	25	68	81
70	84	53	35	72	76
72	44	40	36	49	74
46	78	36	49	90	72
42	56	33	28	50	80
46	46	47	40	25	56
68	36	42	53	35	78
68	37	43	53	35	78
68	37	43	52	35	80
29	46	45	40	24	32
29	46	45	41	26	33
28	45	47	41	25	32
73	79	38	45	72	59
69	76	33	46	53	52
72	73	32	44	55	44
63	65	32	44	55	42
47	36	42	37	54	42
66	23	38	28	56	50
61	33	35	22	34	25
61	39	40	27	41	27
60	48	38	25	40	27
61	71	46	39	90	98
90	28	51	46	86	82
65	54	25	24	35	35
21	38	22	32	36	28
31	57	26	37	47	45
42	33	21	27	58	55
46	39	29	25	62	63
60	67	31	32	72	51
44	57	36	48	45	59
31	52	29	43	46	49
33	51	30	35	47	49
36	33	22	30	37	34
39	27	23	26	31	32
31	58	35	40	39	40
71	63	49	37	84	71
72	61	46	35	82	71
70	61	37	29	79	69
72	74	50	40	66	85
67	70	57	43	52	82
57	68	61	44	51	78
76	47	25	30	53	48
49	85	51	40	75	65
94	79	37	26	74	76
58	74	46	45	44	67
76	42	27	30	30	58
52	68	47	45	68	90
80	77	23	25	55	97
73	85	36	23	51	43
38	53	25	33	36	50
40	57	27	41	40	47
64	77	32	36	74	39
70	88	31	29	71	37
89	87	51	35	85	80
93	91	52	35	85	81
92	90	51	33	85	84
91	90	50	35	85	84
91	89	50	32	85	79
60	45	60	29	57	52
62	43	46	39	42	50
32	29	25	30	27	45
35	73	28	29	32	25
35	77	30	28	36	25
34	91	32	38	45	31
60	61	38	45	67	49
74	65	43	21	77	31
95	70	41	27	86	33
94	72	45	31	88	35
81	39	36	40	49	74
70	38	33	37	42	64
61	48	55	41	75	37
82	73	48	33	90	74
33	49	40	21	46	38
88	54	28	31	58	81
90	71	30	25	71	65
60	39	37	26	58	55
36	50	48	28	40	57
59	60	44	23	61	59
40	30	30	44	52	23
40	30	30	43	52	24
59	37	25	27	55	44
63	47	46	34	47	61
28	42	44	27	74	23
48	80	37	36	52	98
87	78	56	22	76	97
61	43	37	38	78	61
45	84	31	46	83	50
36	67	37	45	62	58
26	31	34	29	54	40
47	28	25	22	53	61
[truncated: 93,997 more rows]
